# Supplementary material for: Metabolomics and 16S rRNA sequencing of human colorectal cancers and adjacent mucosa
Source: PLoS One. 2018 Dec 21;13(12):e0208584. doi: 10.1371/journal.pone.0208584 (PMC6303059; doi:10.1371/journal.pone.0208584)
Supplement: S1 Table — (XLSX) [file pone.0208584.s001.xlsx]

## Sheet: Table S1
Compound	35NL(raw)	36NL(raw)	37NL(raw)	38NL(raw)	39NR(raw)	40NL(raw)	43NL(raw)	44NR(raw)	45NR(raw)	46NL(raw)	48NL(raw)	51NR(raw)	52NL(raw)	53NL(raw)	56NR(raw)	57NL(raw)	58NL(raw)	60NR(raw)	35TL(raw)	36TL(raw)	37TL(raw)	38TL(raw)	39TR(raw)	40TL(raw)	43TL(raw)	44TR(raw)	45TR(raw)	46TL(raw)	48TL(raw)	51TR(raw)	52TL(raw)	53TL(raw)	56TR(raw)	57TL(raw)	58TL(raw)	60TR(raw)	35NL: Log2(normalized)	36NL: Log2(normalized)	37NL: Log2(normalized)	38NL: Log2(normalized)	39NR: Log2(normalized)	40NL: Log2(normalized)	43NL: Log2(normalized)	44NR: Log2(normalized)	45NR: Log2(normalized)	46NL: Log2(normalized)	48NL: Log2(normalized)	51NR: Log2(normalized)	52NL: Log2(normalized)
?-Tocotrienol	1	1	1	24719	1	6268	1	1	7277	1	1	1	1	109823	1	1	1	44377	11303	1	1	1	1	1	1	1	23224	1	1	1	1	1	1	1	1	1	-0.439455	-0.439455	-0.439455	2.24904	-0.439455	1.88435	-0.439455	-0.439455	1.92403	-0.439455	-0.439455	-0.439455	-0.439455
(-)-12-hydroxy-9,10-dihydrojasmonic acid	1	1	1	1	1	1	1	1	1	1	1	40803	1	1	1	10127	1	1	1	1	1	1	1	1	1	1	1	1	1	6943	1	1	1	1	1	1	-0.273097	-0.273097	-0.273097	-0.273097	-0.273097	-0.273097	-0.273097	-0.273097	-0.273097	-0.273097	-0.273097	3.97206	-0.273097
(+)-2,5-epi Goniothalesdiol	7259	1	160370	1	24966	1	1	6098	1	55234	1	69699	12544	123320	1	88339	21475	1	112976	55209	1	16644	101260	1	34098	15813	1	1	1	1	32224	33779	92866	174540	138258	7288	0.383057	-1.31078	0.972804	-1.31078	0.618418	-1.31078	-1.31078	0.349851	-1.31078	0.769714	-1.31078	0.814033	0.487279
(+)-3-hydroxy behenic	124527	1	1	1	1	1	1	1	1	1	1	97355	1	1	1	1	28590	1	228719	1	1	1	1	1	1	1	1	1	1	40035	1	1	1	1	505932	1	2.28321	-0.439557	-0.439557	-0.439557	-0.439557	-0.439557	-0.439557	-0.439557	-0.439557	-0.439557	-0.439557	2.22609	-0.439557
(±)-Warfarin	1	1	1	1	1	1	1	1	1	1	1	1	1	838645	1	470664	1	1	1	1	1	1	1	1	1	1	1	1	1	1	1	103061	1	302002	1	1	-0.319913	-0.319913	-0.319913	-0.319913	-0.319913	-0.319913	-0.319913	-0.319913	-0.319913	-0.319913	-0.319913	-0.319913	-0.319913
(1S,Z)-3-((2R,E)-6-Hydroxy-2,5-dimethylnon-4-en-1-ylidene)-1-methyloctahydro-2H-quinolizin-1-ol	1	1	50392	146717	1	1	1	1	1	1	1	1	1	1	1	1	1	1	1	1	61398	1	1	1	1	103142	1	1	1	1	1	1	1	1	1	1	-0.36179	-0.36179	2.65401	2.95166	-0.36179	-0.36179	-0.36179	-0.36179	-0.36179	-0.36179	-0.36179	-0.36179	-0.36179
(2-Butylbenzofuran-3-yl)(4-hydroxyphenyl)ketone	1	7550	1	1	1	1	1	1	1	1	1	1	1	1	1	1	1	1	9583	1	1	1	1	1	5323	1	1	10439	1	11524	1	1	1	10557	1	1	-0.403161	2.36872	-0.403161	-0.403161	-0.403161	-0.403161	-0.403161	-0.403161	-0.403161	-0.403161	-0.403161	-0.403161	-0.403161
(22E)-3?-Hydroxy-5?-chola-16,22-dien-24-oic Acid	122203	1	42103	64265	1	1	1	1	1	1	1	1	1	1	1	1	1	1	1	1	62999	1	1	1	1	1	1	1	1	1	1	1	1	17940	1	1	2.57675	-0.438631	2.30244	2.41131	-0.438631	-0.438631	-0.438631	-0.438631	-0.438631	-0.438631	-0.438631	-0.438631	-0.438631
(24E)-3alpha-Acetoxy-15alpha-hydroxy-23-oxo-7,9(11),24-lanostatrien-26-oic acid	1	1	1	1	1	1	1	1	23312	1	1	1	1	1	1	1	1	1	1	1	1	1	1	1	1	1	52801	1	1	1	1	1	1	1	1	1	-0.220752	-0.220752	-0.220752	-0.220752	-0.220752	-0.220752	-0.220752	-0.220752	4.23397	-0.220752	-0.220752	-0.220752	-0.220752
(25R)-1beta,3alpha,7alpha-trihydroxy-5beta-cholestan-27-oyl taurine	1	1	1	1	1	1	1	1	1	1	1	1	1	1	42863	1	1	1	1	1	1	1	1	1	1	1	1	1	1	1	1	1	1	1	1	1	-0.27345	-0.27345	-0.27345	-0.27345	-0.27345	-0.27345	-0.27345	-0.27345	-0.27345	-0.27345	-0.27345	-0.27345	-0.27345
(25S)-3alpha,7alpha,12alpha-trihydroxy-5beta-cholestan-26-oic acid	1	1	142592	1	1	1	1	1	8255	104030	1	1	1	1	1	1	1	1	1	1	1	1	1	1	1	1	1	1	1	1	1	1	1	1	1	1	-0.271999	-0.271999	3.90746	-0.271999	-0.271999	-0.271999	-0.271999	-0.271999	2.90407	3.79642	-0.271999	-0.271999	-0.271999
(25S)-3alpha,7alpha,12alpha-trihydroxy-5beta-cholestan-26-oic acid	1	1	1	1	1	1	1	1	1	1	1	1	1	1	1	1	1	1	1	1	1	1	1	20325	1	1	1	1	1	1	1	1	1	1	1	1	-0.154303	-0.154303	-0.154303	-0.154303	-0.154303	-0.154303	-0.154303	-0.154303	-0.154303	-0.154303	-0.154303	-0.154303	-0.154303
(25S)-5alpha-cholestan-3beta,4beta,6alpha,7alpha,8beta,15beta,16beta,26-octol	1	1	1	1	1	1	1	1	1	1	1	9131	1	1	1	1	1	1	1	1	1	1	1	1	1	1	1	1	1	1	1	1	1	1	1	1	-0.154303	-0.154303	-0.154303	-0.154303	-0.154303	-0.154303	-0.154303	-0.154303	-0.154303	-0.154303	-0.154303	6.32644	-0.154303
(25S)-5beta-spirostan-3beta-yl beta-D-glucoside	1	5573	1	1	1	1	1	1	1	1	1	1	1	1	1	1	1	1	1	1	1	1	1	1	1	1	1	1	1	1	1	1	1	1	1	1	-0.219908	3.96352	-0.219908	-0.219908	-0.219908	-0.219908	-0.219908	-0.219908	-0.219908	-0.219908	-0.219908	-0.219908	-0.219908
(2S)-2-hydroxyphytanic acid	68630	1	19467	52559	1	135640	1	1	1	1	1	42780	1	1	1	1	17537	15723	206772	1	1	10765	1	1	1	1	1	1	1	30993	1	1	1	1	113078	1	1.50327	-0.693964	1.25467	1.45063	-0.693964	1.63768	-0.693964	-0.693964	-0.693964	-0.693964	-0.693964	1.41001	-0.693964
(2S)-5,6,7,3',4'-Pentamethoxyflavanone	1	1	1	1	1	1	1	1	1	1	1	1	1	1	117948	1	1	1	1	1	1	1	1	1	1	1	1	1	1	1	1	1	1	1	1	1	-0.154303	-0.154303	-0.154303	-0.154303	-0.154303	-0.154303	-0.154303	-0.154303	-0.154303	-0.154303	-0.154303	-0.154303	-0.154303
(2S)-5,7,3',4'-Tetrahydroxyflavanone 7-(6-p-coumaroylglucoside)	1	28763	23840	209253	1	1	1	1	1	1	1	1	1	1	1	6848	1	1	29606	10736	76056	1	1	1	73489	1	1	1	1	1	9199	1	1	53779	1	19281	-0.584941	1.64056	1.59987	2.07072	-0.584941	-0.584941	-0.584941	-0.584941	-0.584941	-0.584941	-0.584941	-0.584941	-0.584941
(2S)-OMPT	1	1	20583	1	1	1	1	8297	1	1	1	1	1	1	1	1	1	1	1	1	1	1	1	1	1	1	1	1	1	1	1	1	1	1	1	1	-0.220663	-0.220663	4.63536	-0.220663	-0.220663	-0.220663	-0.220663	4.19115	-0.220663	-0.220663	-0.220663	-0.220663	-0.220663
(3?,8?,9?,24E)-3-[(6-O-Acetyl-4-O-pentopyranosylhexopyranosyl)oxy]-12,16-dihydroxy-9,19-cyclolanost-24-en-26-oic acid	1	1	1	1	1	1	1	1	1	1	1	1	1	1	1	1	1	1	1	1	1	1	1	42062	1	1	1	1	1	1	1	1	1	1	1	1	-0.154303	-0.154303	-0.154303	-0.154303	-0.154303	-0.154303	-0.154303	-0.154303	-0.154303	-0.154303	-0.154303	-0.154303	-0.154303
(3a,5b,7a,12a), 3,12-Dihydroxy-7-(sulfooxy)-cholan-24-oic acid	1	1	1	93728	1	1	1	1	1	1	1	1	1	1	1	100697	1	1	1	1	7490	1	1	1	1	1	1	1	1	1	1	1	1	1	1	1	-0.272141	-0.272141	-0.272141	3.83116	-0.272141	-0.272141	-0.272141	-0.272141	-0.272141	-0.272141	-0.272141	-0.272141	-0.272141
(3b,6b,8b,12a)-8,12-Epoxy-7(11)-eremophilene-6-angeloyloxy-8,12-dimethoxy-3-ol	1	1	1	6075	1	1	1	1	1	1	1	1	1	1	1	1	1	1	1	9066	1	1	1	95961	1	1	24115	15653	1	1	1	1	1	1	1	1	-0.401498	-0.401498	-0.401498	2.10107	-0.401498	-0.401498	-0.401498	-0.401498	-0.401498	-0.401498	-0.401498	-0.401498	-0.401498
(3S)-3,6-Diaminohexanoate	73505	208111	98991	183726	118306	193529	85518	170914	75266	357311	79873	115730	54041	158549	142661	169014	71981	154969	115651	147506	115457	55525	89580	231221	136432	168516	82044	244869	47984	211462	83383	75240	85743	181954	132450	182141	-1.0621	1.03833	-0.461319	0.786804	-0.101573	0.891716	-0.756591	0.640916	-1.01432	2.12927	-0.894419	-0.146006	-1.68294
(3x,5x,10x)-9,10-Didehydroisohumbertiol O-[rhamnosyl-(1-4)-rhamnosyl-(1-2)-[rhamnosyl-(1-6)]-glucoside]	1	1	1	16875	1	1	1	1	1	1	1	1	1	1	1	1	1	1	1	1	1	1	1	1	1	1	1	1	1	1	1	1	1	1	1	1	-0.154303	-0.154303	-0.154303	6.32644	-0.154303	-0.154303	-0.154303	-0.154303	-0.154303	-0.154303	-0.154303	-0.154303	-0.154303
(6beta,7alpha,12beta,13beta)-7-Hydroxy-11,16-dioxo-8,14-apianadien-22,6-olide	51413	128212	116247	53483	1	1	53024	13386	1	1	1	59823	56277	1	105288	1	38128	481692	48221	188329	1	1	109483	133670	188647	1	10279	60802	1	514233	207555	98368	1	1	11707	207101	0.756137	0.915001	0.897969	0.762999	-1.12974	-1.12974	0.761501	0.522188	-1.12974	-1.12974	-1.12974	0.782475	0.771852
(7R,8R,E)-8-Methyl-6-((R)-2-methylbut-3-en-1-ylidene)octahydroindolizine-7,8-diol	1	1	21774	1	1	1	1	1	1	1	1	1	1	1	1	1	1	1	1	1	1	1	1	1	1	1	1	1	1	1	1	1	1	1	1	1	-0.154303	-0.154303	6.32644	-0.154303	-0.154303	-0.154303	-0.154303	-0.154303	-0.154303	-0.154303	-0.154303	-0.154303	-0.154303
(8R,8'R)-Secoisolariciresinol 9,9'-bis-[4-carboxy-3-hydroxy-3-methylbutanoyl-(-6)-glucoside]	1	1	391931	1	1	1	1	1	1	1	1	1	1	1	1	1	1	1	1	657164	1	1	1	824793	1	1	1	1	1	1	1	1	1	1	1	1	-0.273948	-0.273948	3.44011	-0.273948	-0.273948	-0.273948	-0.273948	-0.273948	-0.273948	-0.273948	-0.273948	-0.273948	-0.273948
(E,E)-Piperoyl-CoA	1	1	29546	1	1	1	1	1	1	1	1	1	1	1	1	1	1	1	1	1	1	1	1	1	1	1	1	1	1	1	1	1	1	1	1	1	-0.154303	-0.154303	6.32644	-0.154303	-0.154303	-0.154303	-0.154303	-0.154303	-0.154303	-0.154303	-0.154303	-0.154303	-0.154303
(R)-(+)-Acenocoumarol	1	1	1	1	1	1	1	1	1	1	1	1	1	1	149020	1	1	1	1	1	1	1	125003	1	1	1	1	1	1	1	1	1	55805	1	1	1	-0.273826	-0.273826	-0.273826	-0.273826	-0.273826	-0.273826	-0.273826	-0.273826	-0.273826	-0.273826	-0.273826	-0.273826	-0.273826
(R)-Rutaretin 1'-(6''-sinapoylglucoside)	1	1	62287	1	1	1	1	1	1	1	1	1	1	1	1	1	1	1	1	1	1	1	1	1	1	1	1	1	1	1	1	1	1	1	1	1	-0.220138	-0.220138	4.7854	-0.220138	-0.220138	-0.220138	-0.220138	-0.220138	-0.220138	-0.220138	-0.220138	-0.220138	-0.220138
(S)-Nerolidol 3-O-[a-L-rhamnopyranosyl-(1-2)-b-D-glucopyranoside]	1	15324	1	1	1	1	1	1	1	1	1	1	1	1	1	1	1	1	1	1	1	1	1	1	1	1	1	1	1	1	1	1	1	1	1	1	-0.154303	6.32644	-0.154303	-0.154303	-0.154303	-0.154303	-0.154303	-0.154303	-0.154303	-0.154303	-0.154303	-0.154303	-0.154303
1-Hexadecylamine	117732	110447	111491	16533	21108	120285	1	1	1	10317	17340	45389	1	30201	1	34771	1	32782	1	78721	108835	1	1	84869	60012	6473	24959	1	1	1	24689	1	11846	14936	7852	87345	0.989161	0.976932	0.978733	0.613316	0.660088	0.993269	-1.24635	-1.24635	-1.24635	0.52303	0.62244	0.806673	-1.24635
1-Hydroxyacorenone	31110	82148	49643	67854	1	7945	43587	54278	38057	11842	31632	16185	10611	27763	14103	1	49477	98431	1	25606	1	17051	12915	6667	11179	1	35630	25867	16817	56785	55003	1	67520	48309	92663	49958	0.437973	0.683287	0.55604	0.634991	-2.17568	0.0931198	0.523172	0.578592	0.488895	0.193952	0.442177	0.272885	0.166221
1,25-Dihydroxy-20S-21-(3-hydroxy-3-methylbutyl)-23-yne-26,27-hexafluorovitamin D3	1	1	1	5918	1	1	1	1	1	1	1	1	1	1	1	1	1	1	1	1	1	1	1	1	1	1	1	1	1	1	1	1	1	1	1	1	-0.154303	-0.154303	-0.154303	6.32644	-0.154303	-0.154303	-0.154303	-0.154303	-0.154303	-0.154303	-0.154303	-0.154303	-0.154303
1,3,7-Trimethyluric acid	1	1	1	1	1	1	1	1	1	1	1	1	1	1	14253	1	1	1	23074	1	1	1	1	1	1	1	1	1	1	44906	1	1	1	1	1	1	-0.362527	-0.362527	-0.362527	-0.362527	-0.362527	-0.362527	-0.362527	-0.362527	-0.362527	-0.362527	-0.362527	-0.362527	-0.362527
1,4-Benzenediol, 2,6-bis(1-methylethyl)-, 4-(hydrogen sulfate)	1	418214	1	38817	172240	1	204312	1	80721	1	1	69596	1	11698	1	226126	1	166230	309254	1	1	1	1	291109	1	1	167561	49769	1	133049	1	1	1	1	376888	1	-0.981717	1.1708	-0.981717	0.77549	1.02328	-0.981717	1.05168	-0.981717	0.897243	-0.981717	-0.981717	0.872583	-0.981717
1,8-Naphthyridine-3-carboxylic acid, 1-ethyl-1,4-dihydro-7-hydroxy-4-oxo-	1	1	1	1	12492	21615	1	1	1	1	1	1	1	1	10011	1	1	1	1	1	1	1	1	1	1	1	1	1	1	1	1	1	1	1	1	1	-0.362824	-0.362824	-0.362824	-0.362824	2.60091	2.77318	-0.362824	-0.362824	-0.362824	-0.362824	-0.362824	-0.362824	-0.362824
1,9-dideoxyforskolin	1	1	1	1	1	1	1	1	1	1	1	1	1	1	1	1	1	1	1	8289	1	1	1	42382	1	1	1	1	1	1	1	1	1	1	1	1	-0.220135	-0.220135	-0.220135	-0.220135	-0.220135	-0.220135	-0.220135	-0.220135	-0.220135	-0.220135	-0.220135	-0.220135	-0.220135
10-Deacetylbaccatin III	40595	1	60685	52815	1	1	1	1	25801	1	1	1	1	1	47279	128210	1	1	45557	1	114922	1	1	77904	1	1	1	21260	1	26017	1	1	13827	1	1	1	1.1263	-0.84986	1.20118	1.17531	-0.84986	-0.84986	-0.84986	-0.84986	1.0419	-0.84986	-0.84986	-0.84986	-0.84986
10,11-dihydroxy stearic acid	1	1	1	1	1	1	1	1	1	1	1	1	1	1	1	41304	1	1	1	1	1	1	1	1	1	1	1	1	1	1	1	1	1	1	1	1	-0.154303	-0.154303	-0.154303	-0.154303	-0.154303	-0.154303	-0.154303	-0.154303	-0.154303	-0.154303	-0.154303	-0.154303	-0.154303
12-oxo-5E,8E,10Z-dodecatrienoic acid	1	1	1	11530	1	6609	22664	43544	25950	43019	1	25855	1	1	44841	14660	1	1	21137	8109	1	1	1	35610	1	20511	47022	1	1	55833	1	1	1	1	40841	1	-0.984832	-0.984832	-0.984832	0.838112	-0.984832	0.72964	0.969838	1.09711	0.996228	1.09475	-0.984832	0.995513	-0.984832
12R-HpETE	1	1	1	1	1	1	1	19064	1	1	1	1	1	1	1	1	1	1	1	1	1	1	1	1	1	1	1	1	1	1	1	1	1	9618	12510	20298	-0.320376	-0.320376	-0.320376	-0.320376	-0.320376	-0.320376	-0.320376	3.13496	-0.320376	-0.320376	-0.320376	-0.320376	-0.320376
13-ethyl-2,17-dihydroxy-18,19-Dinorpregna-4,9,11-trien-20-yn-3-one	1	1	1	1	1	1	1	1	1	1	1	42443	1	1	1	1	1	1	1	1	1	1	1	1	1	1	1	1	1	1	1	1	1	1	1	1	-0.154303	-0.154303	-0.154303	-0.154303	-0.154303	-0.154303	-0.154303	-0.154303	-0.154303	-0.154303	-0.154303	6.32644	-0.154303
13,14-dihydro-19(R)-hydroxyPGE1	1	1	1	1	1	1	1	1	1	1	1	1	1	31669	1	1	1	1	1	1	1	1	1	1	1	1	1	1	1	28219	1	1	1	1	1	1	-0.220925	-0.220925	-0.220925	-0.220925	-0.220925	-0.220925	-0.220925	-0.220925	-0.220925	-0.220925	-0.220925	-0.220925	-0.220925
13,14-dihydro-PGE1	1	1	1	1	1	1	1	1	1	1	1	1	1	115567	1	45601	1	1	1	1	1	1	1	1	1	1	1	5638	1	1	1	1	1	1	1	1	-0.271853	-0.271853	-0.271853	-0.271853	-0.271853	-0.271853	-0.271853	-0.271853	-0.271853	-0.271853	-0.271853	-0.271853	-0.271853
14,15-HxA3-D(11S)	1	1	1	1	1	1	1	1	1	1	1	1	1	1	159323	1	1	1	1	1	1	1	1	1	1	1	1	1	1	1	1	1	207574	1	1	1	-0.220915	-0.220915	-0.220915	-0.220915	-0.220915	-0.220915	-0.220915	-0.220915	-0.220915	-0.220915	-0.220915	-0.220915	-0.220915
1400W	1	1	39881	1	1	1	1	1	14601	6958	1	1	1	1	1	1	1	1	1	1	1	1	1	1	1	1	31301	1	1	1	1	1	1	1	1	9288	-0.362211	-0.362211	2.95944	-0.362211	-0.362211	-0.362211	-0.362211	-0.362211	2.64438	2.41197	-0.362211	-0.362211	-0.362211
15(R),19(R)-hydroxy Prostaglandin E2	1	1	1	11248	8247	1	14402	10018	1	1	1	1	1	58462	1	1	1	15292	1	28953	1	1	1	34797	1	1	5475	1	1	11169	1	1	1	1	1	1	-0.622618	-0.622618	-0.622618	1.51352	1.44245	-0.622618	1.57013	1.487	-0.622618	-0.622618	-0.622618	-0.622618	-0.622618
16-phenoxy tetranor Prostaglandin A2	1	25395	8574	1	1	1	1	1	58470	28798	14639	1	1	274467	7841	5947	21684	21072	1	13547	1	1	1	1	1	15770	1	1	1	1	1	1	1	1	219187	1	-0.692367	1.37307	1.15195	-0.692367	-0.692367	-0.692367	-0.692367	-0.692367	1.5429	1.39868	1.26089	-0.692367	-0.692367
16,16-dimethyl-6-keto Prostaglandin E1	1	8062	1	5543	1	1	1	5392	1	20556	1	1	1	35642	1	11490	1	10323	1	1	1	1	1	19069	1	1	1	1	1	1	1	1	1	1	1	1	-0.477961	1.92745	-0.477961	1.82726	-0.477961	-0.477961	-0.477961	1.81988	-0.477961	2.17775	-0.477961	-0.477961	-0.477961
16,16-dimethyl-PGE2	1	90958	1	17469	1	1	15893	31473	10460	15803	1	1	1	1	1	73467	1	1	22350	1	18599	1	1	1	1	1	1	17976	1	1	1	1	1	1	1	1	-0.586792	1.96365	-0.586792	1.5951	-0.586792	-0.586792	1.57398	1.7266	1.48054	1.57271	-0.586792	-0.586792	-0.586792
17-phenyl trinor PGF2? amide	1	1	1	1	1	1	1	1	1	1	1	1	1	1	1	1	1	80634	1	1	1	1	1	1	1	1	1	1	1	1	1	1	1	1	1	1	-0.154303	-0.154303	-0.154303	-0.154303	-0.154303	-0.154303	-0.154303	-0.154303	-0.154303	-0.154303	-0.154303	-0.154303	-0.154303
17-Propyl-5alpha-androst-2-en-17beta-ol	1	1	196961	162267	1	1	1	1	1	114645	1	1	1	1	9838	1	1	1	1	1	1	1	1	1	1	1	1	19393	1	1	1	1	1	1	1	1	-0.4003	-0.4003	2.78024	2.72969	-0.4003	-0.4003	-0.4003	-0.4003	-0.4003	2.63906	-0.4003	-0.4003	-0.4003
17-trifluoromethylphenyl-13,14-dihydro trinor Prostaglandin F1?	1	1	1	1	1	1	1	1	1	1	1	321832	1	1	1	1	59798	1	1	1	128468	1	1	1	1	1	1	1	1	105134	1	1	1	1	1	1	-0.320088	-0.320088	-0.320088	-0.320088	-0.320088	-0.320088	-0.320088	-0.320088	-0.320088	-0.320088	-0.320088	3.30682	-0.320088
18-hydroxy-9S,10R-dihydroxy-stearic acid	1	1	55636	150349	1	1	1	1	1	1	1	1	1	1	1	1	1	1	1	1	1	1	1	1	1	1	1	9250	1	1	1	1	1	1	1	1	-0.272316	-0.272316	3.63549	3.99103	-0.272316	-0.272316	-0.272316	-0.272316	-0.272316	-0.272316	-0.272316	-0.272316	-0.272316
19(R)-hydroxy-PGA2	1	1	1	29451	1	1	1	13067	5412	7393	1	1	1	1	1	1	1	1	1	1	1	1	1	1	1	1	1	5969	1	1	1	6052	1	1	1	1	-0.402339	-0.402339	-0.402339	2.77808	-0.402339	-0.402339	-0.402339	2.52693	2.25449	2.3509	-0.402339	-0.402339	-0.402339
1a,1b-dihomo-PGD2	1	1	11407	1	1	1	1	1	6294	44121	1	1	1	1	1	11373	1	1	1	1	1	1	1	1	1	1	1	1	1	1	1	1	1	1	1	5785	-0.361966	-0.361966	2.6736	-0.361966	-0.361966	-0.361966	-0.361966	-0.361966	2.48038	3.11315	-0.361966	-0.361966	-0.361966
1a,1b-dihomo-PGE1	1	1	1	1	1	1	1	1	1	8827	1	1	1	243438	1	92225	1	1	1	11268	1	1	1	1	1	1	7740	5037	1	1	1	1	1	1	1	127185	-0.510432	-0.510432	-0.510432	-0.510432	-0.510432	-0.510432	-0.510432	-0.510432	-0.510432	1.63613	-0.510432	-0.510432	-0.510432
2-(N-morpholino)ethanesulfonic acid	1	1	1	1	1	1	1	1	1	1	1	1	1	1	1	1	293885	1	1	1	1	1	1	1	1	1	1	1	1	1	1	1	1	1	76000	1	-0.220556	-0.220556	-0.220556	-0.220556	-0.220556	-0.220556	-0.220556	-0.220556	-0.220556	-0.220556	-0.220556	-0.220556	-0.220556
2-Dodecylbenzenesulfonic acid	1	57713	1	13592	8860	1	1	1	1	1	1	1	1	1	1	1	1	1	1	1	1	1	1	1	1	1	1	1	1	1	1	1	1	1	1	1	-0.362288	3.07304	-0.362288	2.61993	2.48584	-0.362288	-0.362288	-0.362288	-0.362288	-0.362288	-0.362288	-0.362288	-0.362288
2-Hydroxy-6-oxo-(2'-aminophenyl)-hexa-2,4-dienoate	1	1	1	21473	1	1	34511	93270	69953	5812	1	70760	1	71363	16501	12623	1	30332	1	1	1	1	29016	51821	1	8605	20059	9736	1	1	1	1	1	1	1	1	-0.850475	-0.850475	-0.850475	1.09275	-0.850475	-0.850475	1.18519	1.37888	1.32284	0.838149	-0.850475	1.32507	-0.850475
2-Methoxy-17a-ethynylestradiol	29933	1	1	1	1	1	1	1	1	1	1	1	1	1	1	1	1	1	1	1	1	1	1	1	1	1	1	1	1	1	1	1	1	1	1	1	6.32644	-0.154303	-0.154303	-0.154303	-0.154303	-0.154303	-0.154303	-0.154303	-0.154303	-0.154303	-0.154303	-0.154303	-0.154303
2-Methoxyestrone 3-glucuronide	1	1	1	58838	1	1	1	1	1	1	1	1	1	1	1	1	1	1	1	1	1	1	1	1	1	1	1	1	1	1	1	1	1	1	1	1	-0.154303	-0.154303	-0.154303	6.32644	-0.154303	-0.154303	-0.154303	-0.154303	-0.154303	-0.154303	-0.154303	-0.154303	-0.154303
2-Methoxyestrone 3-sulfate	1	1	1	9557	1	1	1	1	1	1	1	43629	1	1	16783	1	1	1	1	1	1	1	1	1	1	1	1	1	1	1	1	1	1	1	1	1	-0.319883	-0.319883	-0.319883	2.85006	-0.319883	-0.319883	-0.319883	-0.319883	-0.319883	-0.319883	-0.319883	3.37525	-0.319883
2-Methylguanosine	66215	87459	20751	247793	28860	168985	164196	185625	21318	213658	1	83490	1	125988	201192	431986	12406	266229	451489	177405	23162	62780	1	139178	121135	1	1	96316	81793	63841	91306	1	107839	146313	131932	100482	0.298918	0.365902	0.0196048	0.616596	0.0990102	0.524452	0.517531	0.54706	0.0260942	0.580917	-2.37326	0.354722	-2.37326
2-Protocatechoylphloroglucinolcarboxylate	1	1	4808146	3176836	593578	1	2288729	3284840	2595798	2395155	2655613	1648843	375086	3604229	2570653	2460423	1	2834867	1	1	447185	1	1417953	4232308	3426827	3424308	3393356	2301656	2085766	2310827	2309011	1	1978741	1	1	1551779	-1.55697	-1.55697	0.748188	0.686097	0.434772	-1.55697	0.636971	0.691106	0.655833	0.643781	0.659247	0.58784	0.366
2,2-Bis(4-hydroxyphenyl)hexafluoropropane	1	41796	1	1	1	1	1	1	1	1	1	1	1	1	1	1	1	1	1	1	1	1	1	1	1	1	1	1	1	1	11397	1	1	1	1	1	-0.320133	3.209	-0.320133	-0.320133	-0.320133	-0.320133	-0.320133	-0.320133	-0.320133	-0.320133	-0.320133	-0.320133	-0.320133
2,3-Dihydro-5,5',7,7'-tetrahydroxy-2-(4-hydroxyphenyl)[3,8'-bi-4H-1-benzopyran]-4,4'-dione	1	192330	110755	168532	65452	1	1	115344	20750	63631	33377	29742	1	71071	49836	84474	1	80995	101100	1	76355	1	1	104929	36724	28793	17484	48786	1	69223	64183	1	1	93153	1	55868	-1.32029	0.950111	0.847126	0.925463	0.748971	-1.32029	-1.32029	0.854701	0.534606	0.743706	0.623303	0.601786	-1.32029
2,3-Diketo-13,14-dihydro-PGF1a	1	1	1	1	1	1	1	1	1	1	1	1	1	32778	1	6373	1	1	1	1	1	1	1	1	1	1	1	1	1	1	1	1	1	1	1	1	-0.220086	-0.220086	-0.220086	-0.220086	-0.220086	-0.220086	-0.220086	-0.220086	-0.220086	-0.220086	-0.220086	-0.220086	-0.220086
2,4-Dihydroxyacetophenone 5-sulfate	1	1	1	1	1	1	1	1	1	1	169825	1	91735	1	26170	1	1	1	1	1	1	1	1	1	1	1	1	1	8276	1	1	1	1	1	1	1	-0.361258	-0.361258	-0.361258	-0.361258	-0.361258	-0.361258	-0.361258	-0.361258	-0.361258	-0.361258	3.06137	-0.361258	2.88633
2',4'-Dihydroxy-2,3',6'-trimethoxychalcone	1	1	1	1	1	13419	1	1	1	1	1	1	1	1	10953	1	1	1	1	1	1	1	1	28151	1	1	1	1	1	1	1	1	1	1	1	1	-0.320042	-0.320042	-0.320042	-0.320042	-0.320042	3.05283	-0.320042	-0.320042	-0.320042	-0.320042	-0.320042	-0.320042	-0.320042
2',4'-Dihydroxy-6'-methoxy-3',5'-dimethylchalcone	1	1	25931	23603	1	1	1	1	1	1	1	1	1	1	5646	1	1	1	1	1	32730	1	1	1	1	1	1	6122	1	1	1	1	1	1	1	1	-0.361927	-0.361927	2.8575	2.82771	-0.361927	-0.361927	-0.361927	-0.361927	-0.361927	-0.361927	-0.361927	-0.361927	-0.361927
2',4'-Dihydroxydihydrochalcone	1	1	1	1	1	1	1	215129	1	1	1	1	1	1	1	1	1	1	1	1	1	1	1	1	1	34418	1	1	1	1	1	1	1	1	1	1	-0.220178	-0.220178	-0.220178	-0.220178	-0.220178	-0.220178	-0.220178	4.77644	-0.220178	-0.220178	-0.220178	-0.220178	-0.220178
2',4',6'-Trihydroxy-3'-methoxy-5'-prenyldihydrochalcone	581829	470556	269901	1	272692	314258	1	465000	288672	163595	194955	205803	1	197611	423459	128587	290932	288627	556450	194104	60509	237666	278539	156028	276055	1	273918	152501	240219	108042	201133	406234	200491	147553	488196	207085	0.558234	0.501	0.351118	-3.02094	0.353892	0.392146	-3.02094	0.497797	0.369248	0.21612	0.263408	0.278009	-3.02094
2',4',6'-Trihydroxy-3'-methoxy-5'-prenyldihydrochalcone	151215	18401	1	9585	26711	1	24667	120468	68654	45419	46361	9265	1	84463	30887	1	1	1	28898	1	1	1	15671	1	38850	1	32421	32096	73369	47900	85448	1	1	32436	50148	12118	1.00487	0.595226	-1.31467	0.46838	0.667706	-1.31467	0.652223	0.960664	0.851303	0.770951	0.774943	0.461776	-1.31467
2''-O-Galloylhyperin	1	1	10503	1	1	1	1	1	1	1	1	1	1	1	1	101233	1	28380	1	1	1	1	1	1	1	1	1	1	1	1	1	1	1	1	1	1	-0.272851	-0.272851	3.14587	-0.272851	-0.272851	-0.272851	-0.272851	-0.272851	-0.272851	-0.272851	-0.272851	-0.272851	-0.272851
20-Hydroxy-PGF2a	1	1	1	70483	35775	1	1	86108	58823	44535	1	7022	1	540901	30645	1	1	1	1	1	1	1	1	1	25824	7844	115320	12081	1	64836	1	1	1	1	1	1	-0.808389	-0.808389	-0.808389	1.31189	1.18309	-0.808389	-0.808389	1.34993	1.27755	1.2247	-0.808389	0.873839	-0.808389
20-trifluoro-LTB4	1	1	90923	1	1	1	1	1	1	1	1	69141	1	10867	1	43475	1	1	1	1	1	1	1	128548	9137	1	1	1	1	29772	1	1	1	1	1	1	-0.512649	-0.512649	2.16352	-0.512649	-0.512649	-0.512649	-0.512649	-0.512649	-0.512649	-0.512649	-0.512649	2.09933	-0.512649
20a-Hydroxydydrogesterone glucuronide	1	1	581019	1	1	1	1	1	1	1	1	1	1	1	1340370	1	1	1	1	1	514213	1	1	1	1	1	1	1	1	1	1	1	2290200	1	1	1	-0.320207	-0.320207	2.91489	-0.320207	-0.320207	-0.320207	-0.320207	-0.320207	-0.320207	-0.320207	-0.320207	-0.320207	-0.320207
24-hydroxy-10Z-tetracosenoic acid	18683	1	1	1	1	14841	1	6294	1	1	1	67602	1	1	1	1	47172	1	1	1	1	1	1	1	1	1	1	1	1	1	1	1	1	1	339601	1	1.96322	-0.474196	-0.474196	-0.474196	-0.474196	1.90617	-0.474196	1.69359	-0.474196	-0.474196	-0.474196	2.28193	-0.474196
24-Nor-9,11-seco-11-acetoxy-3,6-dihydroxycholest-7,22-dien-9-one	1	1	167076	1	1	1	1	1	1	1	1	1	1	1	1	1	1	1	1	1	1	1	1	1	1	1	1	1	1	1	1	1	1	1	1	1	-0.154303	-0.154303	6.32644	-0.154303	-0.154303	-0.154303	-0.154303	-0.154303	-0.154303	-0.154303	-0.154303	-0.154303	-0.154303
24,24-difluoro-1?,25-dihydroxy-24a-homovitamin D3 / 24,24-difluoro-1?,25-dihydroxy-24a-homocholecalciferol	1	1	22933	19613	1	1	1	1	1	1	1	1	1	1	1	1	1	1	1	1	1	1	1	1	1	1	1	1	1	1	1	1	1	1	1	1	-0.220922	-0.220922	4.45485	4.38202	-0.220922	-0.220922	-0.220922	-0.220922	-0.220922	-0.220922	-0.220922	-0.220922	-0.220922
24S-methylcholest-22E-en-3beta,4beta,5alpha,6alpha,8beta,14alpha,15alpha,25,28-nonol	1	1	1	1	1	1	1	1	1	1	1	1	1	1	1	1	1	1	1	1	1	1	1	1	1	8338	1	1	1	1	1	1	1	1	1	1	-0.154303	-0.154303	-0.154303	-0.154303	-0.154303	-0.154303	-0.154303	-0.154303	-0.154303	-0.154303	-0.154303	-0.154303	-0.154303
26-hydroxycholesterol 3-sulfate	1	1	1	6864	1	1	1	1	1	1	1	1	1	1	1	1	1	1	1	1	1	1	1	1	1	1	8891	1	1	1	1	1	1	1	1	1	-0.220905	-0.220905	-0.220905	4.35114	-0.220905	-0.220905	-0.220905	-0.220905	-0.220905	-0.220905	-0.220905	-0.220905	-0.220905
26-O-beta-D-glucopyranosyl-3beta,26-dihydroxy-25(R)-furosta-5,20(22)-dien-3-O-alpha-L-rhamnopyranosyl(1-2)-beta-D-glucopyranoside	1	8905	1	1	5195	13528	1	1	1	19711	31181	1	1	1	13625	1	1	1	1	1	1	1	1	1	1	1	1	1	1	1	1	1	1	1	1	1	-0.402522	2.29869	-0.402522	-0.402522	2.13862	2.42289	-0.402522	-0.402522	-0.402522	2.53469	2.67091	-0.402522	-0.402522
26,26,26,27,27,27-hexafluoro-1?,24-dihydroxyvitamin D3 / 26,26,26,27,27,27-hexafluoro-1?,24-dihydroxycholecalciferol	1	1	1	37221	1	1	1	1	1	1	1	1	1	1	1	1	1	1	1	1	1	1	1	1	1	1	1	1	1	1	1	1	1	1	1	1	-0.154303	-0.154303	-0.154303	6.32644	-0.154303	-0.154303	-0.154303	-0.154303	-0.154303	-0.154303	-0.154303	-0.154303	-0.154303
26,26,26,27,27,27-hexafluoro-1?a-hydroxyvitamin D3 / 26,26,26,27,27,27-hexafluoro-1?a-hydroxycholecalciferol	1	1	1	7408	5216	1	1	1	1	1	1	1	1	1	1	1	1	1	275821	1	1	1	1	1	1	1	1	1	1	1	1	1	1	1	1	1	-0.269401	-0.269401	-0.269401	3.09152	2.95919	-0.269401	-0.269401	-0.269401	-0.269401	-0.269401	-0.269401	-0.269401	-0.269401
26,26,26,27,27,27-hexafluoro-25-hydroxyvitamin D3 / 26,26,26,27,27,27-hexafluoro-25-hydroxycholecalciferol	1	1	1	7408	1	1	1	1	1	1	1	1	1	1	1	1	1	1	275821	1	1	1	1	1	1	1	1	1	1	1	1	1	1	1	1	1	-0.269496	-0.269496	-0.269496	3.08604	-0.269496	-0.269496	-0.269496	-0.269496	-0.269496	-0.269496	-0.269496	-0.269496	-0.269496
27-Nor-5b-cholestane-3a,7a,12a,24,25-pentol	1	1	110023	351324	1	1	1	1	40851	90435	1	37465	1	1	1	58566	1	346261	12393	1	100954	1	1	1	1	1	33514	1	1	67929	1	1	20163	1	1	110498	-0.694984	-0.694984	1.48999	1.70852	-0.694984	-0.694984	-0.694984	-0.694984	1.30351	1.45309	-0.694984	1.28722	-0.694984
27-Norcholestanehexol	1	1	85173	1	1	1	1	1	1	1	1	1	1	1	1	57837	23735	1	1	94767	1	1	1	1	1	1	1	1	1	1	1	1	1	1	1	1	-0.362795	-0.362795	2.79813	-0.362795	-0.362795	-0.362795	-0.362795	-0.362795	-0.362795	-0.362795	-0.362795	-0.362795	-0.362795
28-Galloylglucosylpomolate 3-arabinoside	1	1	1	1	1	1	1	1	1	1	1	1	1	13578	1	1	1	1	1	1	1	1	1	1	1	1	1	1	1	1	1	1	1	1	1	1	-0.154303	-0.154303	-0.154303	-0.154303	-0.154303	-0.154303	-0.154303	-0.154303	-0.154303	-0.154303	-0.154303	-0.154303	-0.154303
2E,8E-Dodecadienoic acid	1	1	154864	314907	1	1	1	1	1	1	1	1	1	1	1	1	1	1	54431	1	185109	1	1	1	29191	54063	1	1	1	1	5927	1	1	1	1	1	-0.438565	-0.438565	2.40132	2.56999	-0.438565	-0.438565	-0.438565	-0.438565	-0.438565	-0.438565	-0.438565	-0.438565	-0.438565
2R-hydroxylauric acid	1	22884	36353	8514	1	1	1	1	1	1	1	1	1	1	1	1	1	30196	1	1	1	1	1	1	1	1	1	1	1	1	1	1	1	1	1	1	-0.320001	3.06094	3.21683	2.72793	-0.320001	-0.320001	-0.320001	-0.320001	-0.320001	-0.320001	-0.320001	-0.320001	-0.320001
3-?-Hydroxyandrost-5-en-17-one sulfate	1	1	1	1	1	1	1	1	1	1	1	1	1	1	1	1	1	1	1	1	7139	1	1	1	1	1	1	1	1	1	1	1	1	1	1	1	-0.154303	-0.154303	-0.154303	-0.154303	-0.154303	-0.154303	-0.154303	-0.154303	-0.154303	-0.154303	-0.154303	-0.154303	-0.154303
3-Amino-3-(4-hydroxyphenyl)propanoate	1	2187430	1336943	1499918	1571051	1628996	1345411	1787546	750918	1094356	724841	426520	348691	1096777	1	837655	1	924059	1607677	1908413	1167163	1	741738	1968222	871393	1313346	845143	722498	561993	589853	506477	509475	1232040	1579415	1376987	1	-2.67501	0.529999	0.421907	0.44716	0.457333	0.465285	0.423293	0.485676	0.295262	0.377949	0.287502	0.171077	0.126844
3-Amino-3-(4-hydroxyphenyl)propanoate	1	34426	1	55888	45119	33911	1	1	25729	44870	21829	1	1	1	1	31121	1	29098	29086	1	1	1	1	31812	1	1	20972	1	1	1	1	1	28775	1	1	1	-0.814352	1.21746	-0.814352	1.3117	1.27006	1.21452	-0.814352	-0.814352	1.16082	1.26899	1.12885	-0.814352	-0.814352
3-carboxy-4-methyl-5-propyl-2-furanpropanoic acid	1	34298	24487	23843	16458	79047	19333	47482	1	1	27375	20521	1	190688	1	215003	1	1	1	29119	1	1	5918	124927	39475	22442	11408	29674	1	27134	17900	1	1	1	16046	1	-1.18776	0.843381	0.777846	0.772662	0.700564	1.00578	0.731879	0.906645	-1.18776	-1.18776	0.79953	0.743478	-1.18776
3-Epiecdysone	1	1	1	1	1	1	1	1	1	1	1	1	1	1	1	1	1	1	1	1	1	1	1	6241	1	1	1	1	1	1	1	1	1	1	1	1	-0.154303	-0.154303	-0.154303	-0.154303	-0.154303	-0.154303	-0.154303	-0.154303	-0.154303	-0.154303	-0.154303	-0.154303	-0.154303
3-Methyluric acid	1	1	1	1	1	1	1	1	1	1	1	1	1	1	1	1	1	1	1	1	1	1	1	1	1	1	1	1	1	1	1	1	73769	1	1	1	-0.154303	-0.154303	-0.154303	-0.154303	-0.154303	-0.154303	-0.154303	-0.154303	-0.154303	-0.154303	-0.154303	-0.154303	-0.154303
3-O-Demethylamorphigenin	1	1	1	1	1	1	1	1	1	1	1	1	1	1	210627	1	1	1	1	1	1	1	1	1	1	1	1	1	1	1	1	1	58759	1	1	1	-0.22058	-0.22058	-0.22058	-0.22058	-0.22058	-0.22058	-0.22058	-0.22058	-0.22058	-0.22058	-0.22058	-0.22058	-0.22058
3-O-Methyl-a-methyldopamine	302552	1	167981	1	1	97363	1	1	1	1	1	1	1	1	1	1	1	1	414575	1	79507	1	1	1	60864	1	1	1	1	54083	1	1	1	1	1	1	2.05639	-0.514678	1.93651	-0.514678	-0.514678	1.8254	-0.514678	-0.514678	-0.514678	-0.514678	-0.514678	-0.514678	-0.514678
3-Sulfodeoxycholic acid	1	1	1	1276762	1	1	1	1	5116	1	1	1	1	1	1	559526	1	419639	1	1	1	8005	1	1	1	1	1	1	1	1	1	1	1	110584	1	8328	-0.506148	-0.506148	-0.506148	2.51166	-0.506148	-0.506148	-0.506148	-0.506148	1.32691	-0.506148	-0.506148	-0.506148	-0.506148
3,16-Dideoxymexicanolide-3?-diol	1	97928	45674	1	86598	206609	1	106244	141140	1	64007	1	1	8833	177446	40699	94655	140077	1	89025	1	83067	100976	72352	65956	45697	1	22609	151412	1	1	315039	1	68446	1	52643	-1.25006	0.809697	0.672994	-1.25006	0.787659	0.943513	-1.25006	0.824306	0.875211	-1.25006	0.733479	-1.25006	-1.25006
3,16-Dideoxymexicanolide-3?-diol	1	1	1	179180	1	1	1	1	18930	1	1	1	1	1	7271	1	1	21467	1	1	1	8005	1	1	1	1	1	1	1	1	1	1	1	15585	1	8328	-0.512847	-0.512847	-0.512847	2.38838	-0.512847	-0.512847	-0.512847	-0.512847	1.84929	-0.512847	-0.512847	-0.512847	-0.512847
3,3-Difluoro-5alpha-androstan-17beta-yl acetate	11220	16120	20486	92077	18453	12046	1	18310	40417	1	1	32371	1	1	1	371249	1	1	287024	1	1	8032	1	10130	1	1	64080	1	1	73263	6575	1	1	1	16369	1	0.827404	0.895767	0.940985	1.22452	0.921267	0.840805	-0.93193	0.9198	1.06918	-0.93193	-0.93193	1.0273	-0.93193
3,3'-Bisanigorufone	1	1	90782	1	1	1	1	1	1	1	1	1	1	1	1	34915	1	32750	1	1	47086	1	1	81401	46262	196734	1	1	1	1	1	1	1	1	1	71801	-0.515238	-0.515238	1.96295	-0.515238	-0.515238	-0.515238	-0.515238	-0.515238	-0.515238	-0.515238	-0.515238	-0.515238	-0.515238
3,9-Dimethyluric acid	1	1	1	157889	1	1	1	1	1	1	1	1	1	1	18064	1	1	1	1	1	1	1	1	1	1	1	1	1	1	1	1	1	13201	1	1	1	-0.360328	-0.360328	-0.360328	3.33731	-0.360328	-0.360328	-0.360328	-0.360328	-0.360328	-0.360328	-0.360328	-0.360328	-0.360328
3?--Hydroxy-3-deoxyangolensic acid methyl ester	1	1	1	1	1	1	1	1	1	1	1	1	1	1	1	1	1	1	5335	1	1	1	1	1	1	1	1	1	1	1	1	1	1	1	1	1	-0.219484	-0.219484	-0.219484	-0.219484	-0.219484	-0.219484	-0.219484	-0.219484	-0.219484	-0.219484	-0.219484	-0.219484	-0.219484
3?-Hydroxy-5?-chola-7,9(11)-dien-24-oic Acid	1	1	33156	1	1	1	1	1	1	1	1	46684	1	1	1	1	1	1	1	1	1	1	1	1	1	1	1	1	1	1	1	1	1	1	1	1	-0.220898	-0.220898	4.34295	-0.220898	-0.220898	-0.220898	-0.220898	-0.220898	-0.220898	-0.220898	-0.220898	4.49298	-0.220898
3?,11?-Dihydroxy-12-oxo-5?-cholan-24-oic Acid	1	1	1	1	1	7817	1	1	22992	1	1	1	1	1	1	1	1	1	226608	1	1	1	1	29115	1	1	6608	1	1	7460	1	1	1	1	1	1	-0.399745	-0.399745	-0.399745	-0.399745	-0.399745	2.1369	-0.399745	-0.399745	2.4422	-0.399745	-0.399745	-0.399745	-0.399745
3?,9?,11?-Trihydroxy-5?-cholan-24-oic Acid	1	1	1	35261	1	67595	1	1	6860	1	1	12546	1	1	1	59112	1	1	176732	1	1	1	1	115740	1	1	1	12894	1	7824	1	1	1	10296	1	1	-0.584146	-0.584146	-0.584146	1.70692	-0.584146	1.84932	-0.584146	-0.584146	1.34872	-0.584146	-0.584146	1.48081	-0.584146
3'-O-Methylmaysin	1	1	1	1	1	1	1	1	1	1	1	1	1	1	1	1	1	1	1	1	1	1	1	50474	1	1	1	1	1	1	1	1	1	1	1	1	-0.154303	-0.154303	-0.154303	-0.154303	-0.154303	-0.154303	-0.154303	-0.154303	-0.154303	-0.154303	-0.154303	-0.154303	-0.154303
3S-hydroxypalmitic acid	1	47242	8945	128745	1	10371	1	6620	1	7719	1	1	1	13402	1	1	5347	329035	30303	1	1	1	1	1	1	1	1	1	1	27557	8323	1	1	1	106163	1	-0.728237	1.44298	1.10727	1.64522	-0.728237	1.1371	-0.728237	1.04654	-0.728237	1.07753	-0.728237	-0.728237	-0.728237
4-amino-pentanoic acid	154839	1607107	265907	120176	1625045	1	901336	815761	760684	429116	881769	136816	750614	385464	1268776	1	1	1	1320318	178220	1	1	1	1	1	214230	834090	403621	1195896	396956	330667	777531	1153762	305493	1	258478	0.414681	0.799993	0.503732	0.372947	0.801821	-1.55323	0.704758	0.68833	0.676819	0.582543	0.701144	0.394302	0.674624
4-Hydroxy-3,5-bis(1-methylethyl)phenyl glucuronide	1	37888	1	11875	1	33370	34949	1	20050	9893	1	10277	1	30305	50143	58809	15864	1	1	1	1	1	1	6646	28549	30218	44297	11814	1	10541	7463	1	1	1	37367	1	-1.08184	0.9886	-1.08184	0.760747	-1.08184	0.963663	0.972742	-1.08184	0.863615	0.724884	-1.08184	0.732363	-1.08184
4-hydroxy-valeric acid	1	1	1	15859	1	14212	1	54220	1	1	1	23200	1	8015	43219	1	1	1	12940	1	1	1	1	1	1	18499	1	1	1	8880	1	1	9227	10879	26865	1	-0.623273	-0.623273	-0.623273	1.54326	-0.623273	1.5187	-0.623273	1.81864	-0.623273	-0.623273	-0.623273	1.62848	-0.623273
4-Hydroxybenzoic acid	1	9210	1	1	42052	14521	1	1	1	1	48565	1	1	1	31121	1	11678	1	1	1	1	1	1	1	1	1	78421	1	1	1	1	1	1	1	8135	1	-0.514122	1.66588	-0.514122	-0.514122	2.02856	1.77462	-0.514122	-0.514122	-0.514122	-0.514122	2.06295	-0.514122	-0.514122
4-Hydroxybenzyl isothiocyanate 4''-acetylrhamnoside	1	1	1	1	26159	1	1	1	1	1	1	1	1	1	92128	1	1	1	1	1	1	1	125003	1	1	1	1	1	1	1	1	1	1	1	1	1	-0.273483	-0.273483	-0.273483	-0.273483	3.23106	-0.273483	-0.273483	-0.273483	-0.273483	-0.273483	-0.273483	-0.273483	-0.273483
4-Hydroxyphenylretinamide	1	1	1	1	1	1	1	1	1	1	1	1	1	1	1	1	1	1	1	1	21305	1	1	1	1	132244	1	1	1	1	1	1	1	1	1	1	-0.220117	-0.220117	-0.220117	-0.220117	-0.220117	-0.220117	-0.220117	-0.220117	-0.220117	-0.220117	-0.220117	-0.220117	-0.220117
4-Quinolone-3-Carboxamide Furan CB2 Agonist	1	1	1	13911	1	1	1	1	1	1	1	1	1	1	1	1	1	1	1	1	68442	1	1	1	1	1	1	1	1	1	1	1	1	1	1	1	-0.220243	-0.220243	-0.220243	4.04842	-0.220243	-0.220243	-0.220243	-0.220243	-0.220243	-0.220243	-0.220243	-0.220243	-0.220243
4-Sulfobenzyl alcohol	1214244	1	1	4368956	1	3501787	1494624	142021	1	416722	1	1	490358	104904	1479954	412236	1	1	892962	1	1	1	1	3160450	1	53140	1	1892538	1	1	1	8412	1	428798	1895349	1	1.07172	-0.974696	-0.974696	1.25875	-0.974696	1.22643	1.10206	0.758261	-0.974696	0.915499	-0.974696	-0.974696	0.939268
4,4'-Sulfonyldiphenol	1	1	1	1	1	1	1	1	1	1	130284	1	1	1	1	1	1	1	1	1	1	1	1	1	1	1	31094	1	1	1	1	1	1	1	1	1	-0.273455	-0.273455	-0.273455	-0.273455	-0.273455	-0.273455	-0.273455	-0.273455	-0.273455	-0.273455	3.89301	-0.273455	-0.273455
4Z,15E-Bilirubin IXa	1	1	1	11177	1	1	1	1	1	1	1	1	1	7674	1	19637	1	1	1	1	1	1	1	1	1	1	1	1	1	1	1	1	1	1	1	1	-0.36224	-0.36224	-0.36224	2.52931	-0.36224	-0.36224	-0.36224	-0.36224	-0.36224	-0.36224	-0.36224	-0.36224	-0.36224
5-Butyl-2-ethyloxazole	80317	1	92773	1	45343	1	1	1	1	1	1	1	9270	1	5974	1	1	1	1	1	1	1	1	1	1	1	124809	1	1	1	1	1	1	1	1	1	2.6139	-0.400473	2.65238	-0.400473	2.4613	-0.400473	-0.400473	-0.400473	-0.400473	-0.400473	-0.400473	-0.400473	2.03759
5-HIAA / 5-Hydroxy-3-indoleacetic acid	1	1	1	1	1	47194	1	1	1	1	1	1	1	1	28434	1	1	1	1	1	1	1	1	1	1	1	1	1	1	1	1	1	1	1	1	1	-0.273892	-0.273892	-0.273892	-0.273892	-0.273892	3.71656	-0.273892	-0.273892	-0.273892	-0.273892	-0.273892	-0.273892	-0.273892
5-Nonyltetrahydro-2-oxo-3-furancarboxylic acid	1	1	20289	1	1	1	1	1	1	1	1	1	1	1	1	1	1	1	1	1	1	1	1	1	1	1	1	1	1	1	1	1	1	1	1	11057	-0.220813	-0.220813	4.56265	-0.220813	-0.220813	-0.220813	-0.220813	-0.220813	-0.220813	-0.220813	-0.220813	-0.220813	-0.220813
5-O-?-D-Mycaminosyltylonolide	1	1	1	1	1	1	1	1	1	1	1	1	1	1	1	1	1	1	1	1	1	1	1	20712	1	1	1	1	1	1	1	1	1	1	1	1	-0.154303	-0.154303	-0.154303	-0.154303	-0.154303	-0.154303	-0.154303	-0.154303	-0.154303	-0.154303	-0.154303	-0.154303	-0.154303
5-O-Desmethyldonepezil	1	1	1	16840	1	1	1	1	1	1	1	1	1	1	1	1	1	1	1	1	13776	1	1	1	1	1	1	1	1	1	1	1	1	1	1	1	-0.273774	-0.273774	-0.273774	3.71036	-0.273774	-0.273774	-0.273774	-0.273774	-0.273774	-0.273774	-0.273774	-0.273774	-0.273774
5,14,15-trihydroxy-6,8,10,12-Eicosatetraenoic acid	1	1	683613	1	414224	1	225183	211513	103594	1	1	1	235051	1	1	1	1	354918	1	1	1	1	1	1	1	1	1	1	1	1	1	198303	1	1	1	1	-0.515312	-0.515312	2.09186	-0.515312	1.99464	-0.515312	1.87636	1.86421	1.72569	-0.515312	-0.515312	-0.515312	1.88469
5,14,15-trihydroxy-6,8,10,12-Eicosatetraenoic acid	1	188543	193119	33178	1	1	1	1	1	1	1	1	1	390063	1	59121	1	1	1	1	37179	1	1	1	1	1	1	1	1	1	1	1	1	1	1	1	-0.401842	2.56449	2.57034	2.1402	-0.401842	-0.401842	-0.401842	-0.401842	-0.401842	-0.401842	-0.401842	-0.401842	-0.401842
5,7-Dihydroxy-3',4'-dimethoxy-5'-prenylflavanone	8986	6643	1	1	26550	36428	7058	1	1	1	1	1	1	1	1	1	1	1	7084	1	1	1	1	1	1	1	1	1	1	1	1	1	1	1	9114	1	2.13368	2.04825	-0.440598	-0.440598	2.44003	2.52948	2.06539	-0.440598	-0.440598	-0.440598	-0.440598	-0.440598	-0.440598
5,8,12-trihydroxy-9-octadecenoic acid	1	1	17823	19832	1	1	1	41803	1	34911	1	1	1	1	1	1	1	1	1	69769	11501	1	1	49205	1	1	1	1	1	1	1	1	1	1	1	17210	-0.514304	-0.514304	1.81966	1.84513	-0.514304	-0.514304	-0.514304	2.02293	-0.514304	1.97997	-0.514304	-0.514304	-0.514304
5?-Androstan-3?-ol-17-one sulfate	1	22542	20831	1	1	1	1	1	49465	36832	1	9334	1	274467	7841	5711	1	1	1	1	1	1	1	1	1	15770	1	1	1	1	1	1	1	1	1	1	-0.620205	1.55877	1.54161	-0.620205	-0.620205	-0.620205	-0.620205	-0.620205	1.72962	1.66551	-0.620205	1.36709	-0.620205
5?-Chola-3,8(14),11-trien-24-oic Acid	1	1	25854	1	1	1	1	1	1	1	1	1	1	1	1	1	1	1	1	1	1	1	1	1	1	1	1	1	1	1	1	1	1	1	1	1	-0.2734	-0.2734	3.89154	-0.2734	-0.2734	-0.2734	-0.2734	-0.2734	-0.2734	-0.2734	-0.2734	-0.2734	-0.2734
5?-Chola-7,9(11)-dien-24-oic Acid	61478	1	571177	527152	1	66457	1	1	590904	1788599	1	1	1	1	887906	104683	1	1	1	1	1	1	1	100915	1	1	38634	1	1	407725	1	1	283793	28728	1	1	1.10079	-0.731051	1.4711	1.45777	-0.731051	1.11372	-0.731051	-0.731051	1.47674	1.66073	-0.731051	-0.731051	-0.731051
5?-Cholestane-3?,6?,7?,25,26-pentol	1	5700	26040	98365	1	1	1	1	1	23770	1	1	1	1	1	44421	1	1	1	1	1	1	1	1	1	1	1	32313	1	1	1	1	1	23004	1	29784	-0.550496	1.43077	1.7788	2.08328	-0.550496	-0.550496	-0.550496	-0.550496	-0.550496	1.7579	-0.550496	-0.550496	-0.550496
5'-(3',4'-dihydroxyphenyl)-gamma-valerolactone sulfate	1	1	1	1	1	1	1	1	1	1	1	1	1	1	1237067	1	1	1	1	1	1	1	1	1	1	1	1	1	1	1	1	1	390801	1	1	1	-0.220716	-0.220716	-0.220716	-0.220716	-0.220716	-0.220716	-0.220716	-0.220716	-0.220716	-0.220716	-0.220716	-0.220716	-0.220716
6-bromo-23-methyl-tetracosa-5E,9Z-dienoic acid	1	1	8623	12497	1	1	1	1	1	1	1	1	1	1	1	1	1	1	1	1	20000	1	1	1	1	15188	1	1	1	1	1	1	1	1	1	1	-0.320373	-0.320373	2.88623	3.01752	-0.320373	-0.320373	-0.320373	-0.320373	-0.320373	-0.320373	-0.320373	-0.320373	-0.320373
6-Bromo-5E,9Z,13Z,24Z-heptacosatetraenoic acid	1	1	1	1	1	1	1	1	1	1	1	1	1	1	1	1	1	1	1	1	1	1	1	1	1	26483	1	1	1	1	1	1	1	1	1	1	-0.154303	-0.154303	-0.154303	-0.154303	-0.154303	-0.154303	-0.154303	-0.154303	-0.154303	-0.154303	-0.154303	-0.154303	-0.154303
6-Butyryl-5,7-dihydroxy-8-(3',3'-dimethylallyl)-4-phenylcoumarin	292679	119322	24963	17425	9457	188885	1	138855	57701	1	18152	102354	1	19007	1	33268	30639	1	94679	11130	1	23790	1	1	10332	41206	1	12129	13018	8316	23557	321716	104777	1	21226	30355	1.04115	0.857519	0.537349	0.463778	0.338702	0.95152	-1.53482	0.888546	0.708826	-1.53482	0.472143	0.826128	-1.53482
6-Chloropurine riboside	1	1	1	1	1	1	1	1	1	1	1	1	1	1	288399	1	1	1	1	1	1	1	1	1	1	1	1	1	1	1	1	1	180997	1	1	1	-0.220887	-0.220887	-0.220887	-0.220887	-0.220887	-0.220887	-0.220887	-0.220887	-0.220887	-0.220887	-0.220887	-0.220887	-0.220887
6-hydroxy-3,7-dimethyloctanoic acid	1	39705	1	15463	7654	11957	1	17352	1	1	1	1	1	29117	1	1	1	1	1	64930	26660	1	1	94275	1	9964	1	1	1	1	14775	1	1	1	70925	49060	-0.658725	1.55884	-0.658725	1.36136	1.21409	1.30751	-0.658725	1.38549	-0.658725	-0.658725	-0.658725	-0.658725	-0.658725
6-iodo-5-hydroxy-eicosa-8Z,11Z,14Z-trienoic acid gamma lactone	1	204182	312816	1	1	1	79383	234099	1	65886	1	1	1	1	365852	509923	1	1	1	1	1	1	1	1	1	1	521195	1	1	1	1	44716	82145	191775	1	1	-0.659655	1.49197	1.56704	-0.659655	-0.659655	-0.659655	1.32572	1.51603	-0.659655	1.29293	-0.659655	-0.659655	-0.659655
6-Keto-PGF1?	737265	1	2255770	1003150	1490945	208810	607212	748299	293116	1	112240	77318	415229	5428636	530838	1591137	1	2050336	153636	1	62074	1	1	1	41664	44372	1687838	184367	1	374795	740346	436016	1	72881	1	564777	0.70881	-1.53885	0.894852	0.760042	0.825965	0.498942	0.676525	0.711281	0.555362	-1.53885	0.395667	0.333662	0.613299
6-Keto-PGF1?	117617	430048	1	1	417372	52559	238177	1	1	1	18153	1	113859	1	1	1	142529	295387	35603	1	1	7345	1	1	1	1	1	1	1	1	214055	82630	1	1	1	1	1.36174	1.59409	-0.730699	-0.730699	1.58873	1.21738	1.48819	-0.730699	-0.730699	-0.730699	1.02685	-0.730699	1.35592
6-Methoxyquinoline	1	637659	269028	1	7318	176302	55709	119712	45497	1	184674	106423	1	19631	30518	67743	1	75928	1	431900	22652	1	1	45656	1	1	1	1	1	1	59251	1	1	186828	1	33242	-1.02652	1.3195	1.16803	-1.02652	0.53534	1.09384	0.891626	1.0259	0.856083	-1.02652	1.10199	1.00524	-1.02652
6,8-Di-C-methylmyricetin 4'-methyl ether	1	1	1	1	1	1	1	1	167736	1	1	1	1	1	1	1	1	1	1	1	1	1	1	1	1	1	41732	1	1	1	1	1	1	1	1	1	-0.220493	-0.220493	-0.220493	-0.220493	-0.220493	-0.220493	-0.220493	-0.220493	4.69401	-0.220493	-0.220493	-0.220493	-0.220493
6,8a-Seco-6,8a-deoxy-5-oxoavermectin ''1b'' aglycone	1	1	120405	1	1	1	1	1	27902	1	1	1	1	1	1	1	33900	1	1	1	1	1	1	1	1	1	1	1	1	52011	1	1	1	1	1	1	-0.320079	-0.320079	3.31824	-0.320079	-0.320079	-0.320079	-0.320079	-0.320079	2.8635	-0.320079	-0.320079	-0.320079	-0.320079
6,8a-Seco-6,8a-deoxy-5-oxoavermectin ''2b'' aglycone	1	1	1	1	1	1	1	1	1	1	1	1	1	1	1	1	1	1	1	1	1	1	1	82698	1	1	1	1	1	1	1	1	1	1	1	1	-0.154303	-0.154303	-0.154303	-0.154303	-0.154303	-0.154303	-0.154303	-0.154303	-0.154303	-0.154303	-0.154303	-0.154303	-0.154303
6?-Glucuronosylhyodeoxycholate	1	1	1	1	1	1	1	1	1	1	1	1	1	1	1	93113	1	1	1	1	1	1	1	1	1	1	1	8193	1	1	1	1	1	1	1	1	-0.272492	-0.272492	-0.272492	-0.272492	-0.272492	-0.272492	-0.272492	-0.272492	-0.272492	-0.272492	-0.272492	-0.272492	-0.272492
6alpha,9-Difluoro-11beta-hydroxypregn-4-ene-3,20-dione	1	1	1	1	1	1	1	1	1	1	1	48609	1	1	1	1	1	1	1	1	1	1	1	1	1	1	1	1	1	1	1	1	1	1	1	1	-0.154303	-0.154303	-0.154303	-0.154303	-0.154303	-0.154303	-0.154303	-0.154303	-0.154303	-0.154303	-0.154303	6.32644	-0.154303
7-Hydroxy-3-(4-methoxyphenyl)-4-propyl-2H-1-benzopyran-2-one	1	56042	1	39241	1	1	1	23517	13905	9349	1	16113	1	1	1	29526	1	1	1	1	1	1	1	39614	1	1	1	1	1	21565	1	1	1	34089	1	1	-0.551362	1.94954	-0.551362	1.86802	-0.551362	-0.551362	-0.551362	1.75091	1.63072	1.53992	-0.551362	1.66443	-0.551362
7-Prenyloxy-3',4'-dimethoxyisoflavone	1	10484	5626	1	1	1	1	1	1	12078	1	1	1	1	1	1	1	1	8606	1	21269	1	1	1	1	1	1	1	1	5273	1	1	1	8505	1	20458	-0.478437	2.04012	1.87078	-0.478437	-0.478437	-0.478437	-0.478437	-0.478437	-0.478437	2.07862	-0.478437	-0.478437	-0.478437
7?-Hydroxy-5?-chol-3-en-24-oic Acid	1	1	20552	26623	1	1	1	1	1	1	1	1	1	1	5976	1	1	1	1	1	1	1	1	1	1	1	1	6198	1	1	1	1	1	1	1	1	-0.319633	-0.319633	3.23093	3.32347	-0.319633	-0.319633	-0.319633	-0.319633	-0.319633	-0.319633	-0.319633	-0.319633	-0.319633
7?,12?-Dihydroxy-5?-cholan-24-oic Acid	6764	1	1148770	1193305	1	1	1	1	1	1	1	773191	1	1	306746	131349	1	1	20199	1	303418	1	1	37205	1	1	1	1	1	1	1	1	1	12697	1	1	0.884709	-0.686925	1.79975	1.80653	-0.686925	-0.686925	-0.686925	-0.686925	-0.686925	-0.686925	-0.686925	1.7292	-0.686925
7beta-Hydroxy-lathyrol	1	1	194891	1	105710	1	1	1	1	1	22035	1	1	213276	1	121177	1	111585	1	1	1	1	1	1	1	1	21761	1	1	1	54270	1	1	9551	22193	64464	-0.585378	-0.585378	1.90014	-0.585378	1.7753	-0.585378	-0.585378	-0.585378	-0.585378	-0.585378	1.45532	-0.585378	-0.585378
7beta-Hydroxy-lathyrol	1	1	1	16222	1	1	1	1	1	1	1	1	1	154099	1	31422	1	1	1	5761	13119	1	1	1	1	1	1	1	1	1	1	1	1	1	1	1	-0.360742	-0.360742	-0.360742	2.56887	-0.360742	-0.360742	-0.360742	-0.360742	-0.360742	-0.360742	-0.360742	-0.360742	-0.360742
7E,9Z-Dodecadienal	1	1	122873	1	1	1	1	1	1	1	1	1	1	1	14278	1	1	1	1	1	125980	1	1	1	1	129342	1	1	1	1	1	1	1	1	1	8338	-0.439191	-0.439191	2.40503	-0.439191	-0.439191	-0.439191	-0.439191	-0.439191	-0.439191	-0.439191	-0.439191	-0.439191	-0.439191
8-Amino Caprylic acid	1	1	259425	519794	1427031	1	30827	169893	1	1	99826	122492	1	55854	1	107911	1	1	276208	55169	1	1	1	1	59936	1	34342	104163	312119	180612	96582	1131532	564379	76740	1	72710	-1.18781	-1.18781	0.889593	1.0054	1.1737	-1.18781	0.534632	0.819053	-1.18781	-1.18781	0.730443	0.764541	-1.18781
8-epi-8-F2c-IsoP	1	132593	46207	1	1	1	1	36597	1	1	1	52346	1	2619154	1	281533	1	1	57287	1	1	1	1	1	1	1	1	1	1	7223	1	1	1	1	1	1	-0.473398	2.10155	1.87142	-0.473398	-0.473398	-0.473398	-0.473398	1.82052	-0.473398	-0.473398	-0.473398	1.89865	-0.473398
8-epi-8-F2c-IsoP	1	1	20486	34187	1	1	27265	43607	14709	39664	1	1	1	145529	1	44896	1	1	1	64148	17657	1	1	9146	9546	1	23095	23106	1	73263	1	1	1	1	1	49970	-0.893961	-0.893961	1.02522	1.12422	-0.893961	-0.893961	1.08048	1.17127	0.961176	1.15295	-0.893961	-0.893961	-0.893961
8-Hydroxyluteolin 4'-methyl ether 8-glucoside-3'-sulfate	1	1	50682	1	1	1	1	1	1	1	1	1	1	1	1	1	1	1	1	1	1	1	1	1	1	1	1	1	1	1	1	1	1	1	1	1	-0.154303	-0.154303	6.32644	-0.154303	-0.154303	-0.154303	-0.154303	-0.154303	-0.154303	-0.154303	-0.154303	-0.154303	-0.154303
8-iso-15-keto-PGE2	1	1	38295	1	1	1	1	6648	1	5841	1	10854	1	9656	21307	1	1	1	1	1	1	1	1	1	1	1	1	6608	1	1	1	1	17549	1	1	1	-0.550892	-0.550892	2.07529	-0.550892	-0.550892	-0.550892	-0.550892	1.63954	-0.550892	1.60733	-0.550892	1.76153	-0.550892
8(S)-HEPE	1	33493	1	1	1	1	1	21812	5759	1	1	1	1	1	1	1	1	1	1	1	1	1	1	1	1	1	13508	1	1	1	1	1	1	1	1	1	-0.319746	3.30715	-0.319746	-0.319746	-0.319746	-0.319746	-0.319746	3.15786	2.69429	-0.319746	-0.319746	-0.319746	-0.319746
9-hydroxy-hexadecan-1,16-dioic acid	1	1	1	7922	1	1	1	1	1	1	1	48702	1	1	1	1	1	1	14750	1	1	1	1	18233	1	1	1	6777	1	16158	1	1	1	1	1	1	-0.440824	-0.440824	-0.440824	2.03711	-0.440824	-0.440824	-0.440824	-0.440824	-0.440824	-0.440824	-0.440824	2.53838	-0.440824
9-keto palmitic acid	1	1	1	1	1	1	1	20507	1	1	1	1	1	1	1	1	1	1	1	1	1	1	1	1	1	1	1	1	1	1	1	1	1	1	1	1	-0.154303	-0.154303	-0.154303	-0.154303	-0.154303	-0.154303	-0.154303	6.32644	-0.154303	-0.154303	-0.154303	-0.154303	-0.154303
9alpha-Fluoro-11beta,16alpha,17alpha,21-tetrahydroxypregn-4-ene-3,20-dione	1	1	1	1	1	1	1	1	1	1	1	1	1	22698	1	1	1	11315	1	1	1	1	1	1	1	1	1	1	1	1	1	1	1	1	1	1	-0.273434	-0.273434	-0.273434	-0.273434	-0.273434	-0.273434	-0.273434	-0.273434	-0.273434	-0.273434	-0.273434	-0.273434	-0.273434
Acetyl-maltose	1	6609	1	1	6968	1	1	1	1	1	1	1	1	1	1	1	1	1	49974	10403	1	18005	1	1	48489	13348	1	1	1	1	1	1	1	20641	1	23234	-0.550469	1.54934	-0.550469	-0.550469	1.56197	-0.550469	-0.550469	-0.550469	-0.550469	-0.550469	-0.550469	-0.550469	-0.550469
Acetyltryptophanamide	1	1034672	5711686	1	1	1	1	1	1	837264	83551	92627	1	1	1	3515811	1	1	1	7866254	1901544	1	1	1	7845185	3635326	374139	369073	1	201827	169189	1	1	1	1	1	-0.807021	1.21287	1.46203	-0.807021	-0.807021	-0.807021	-0.807021	-0.807021	-0.807021	1.18199	0.845869	0.860909	-0.807021
Achyranthoside C	1	1	1	1	1	1	1	1	1	1	1	1	1	1	1	1	1	1	1	1	1	1	57919	1	1	1	1	1	1	1	1	1	1	1	1	1	-0.154303	-0.154303	-0.154303	-0.154303	-0.154303	-0.154303	-0.154303	-0.154303	-0.154303	-0.154303	-0.154303	-0.154303	-0.154303
Acutilol A	42213	36209	20186	45715	1	1	11426	36324	5941	1	1	1	1	25219	1	1	1	149502	75434	1	1	1	1	1	11568	1	59768	1	1	26272	1	1	1	13702	1	15284	1.33321	1.30289	1.18743	1.34896	-0.771346	-0.771346	1.07497	1.30352	0.94574	-0.771346	-0.771346	-0.771346	-0.771346
Adenine	1	1	111282	1	1	1	1	1	1	1	1	1	1	1	1	1	1	48897	1	1	1	1	1	1	1	1	1	1	1	1	1	1	88503	1	1	1	-0.273889	-0.273889	3.6798	-0.273889	-0.273889	-0.273889	-0.273889	-0.273889	-0.273889	-0.273889	-0.273889	-0.273889	-0.273889
Adrenosterone	1	1	1	31627	1	1	1	1	1	1	1	1	1	1	1	1	1	1	1	1	1	1	1	1	1	1	1	1	1	1	1	1	1	1	1	1	-0.154303	-0.154303	-0.154303	6.32644	-0.154303	-0.154303	-0.154303	-0.154303	-0.154303	-0.154303	-0.154303	-0.154303	-0.154303
AFMK	1	1	116954	1	145250	126068	78213	383789	1	48428	1	1	1	1	127219	484993	1	1	1	1	1	1	1	1	1	150174	1	1	1	1	1	1	71710	461994	310916	1	-0.659814	-0.659814	1.42231	-0.659814	1.46097	1.4357	1.35052	1.63433	-0.659814	1.26499	-0.659814	-0.659814	-0.659814
AH 23848	1	1	9357	1	1	1	156415	1	1	1	1	1	1	63542	1	1	1	1	1	1	1	1	1	1	1	1	1	1	1	1	1	1	1	15117	1	172352	-0.400887	-0.400887	1.99818	-0.400887	-0.400887	-0.400887	2.73711	-0.400887	-0.400887	-0.400887	-0.400887	-0.400887	-0.400887
Allopurinol-1-ribonucleoside	1	1	24170412	1	16048301	1	10226253	1	7238644	5031377	6325839	558180	1306928	1	13786989	8137280	1	11789564	1	1	12045786	1	4659812	12143446	7882937	10464558	9130952	3831828	5597513	4629436	5012514	1	8535737	1	1	5243854	-1.47004	-1.47004	0.838041	-1.47004	0.782443	-1.47004	0.721261	-1.47004	0.674351	0.624968	0.656051	0.326454	0.441956
Allopurinol-1-ribonucleoside	1	1	1014097	1346678	374391	186357	1	1	1	1	212015	1	1	521505	1	679811	1	1	503708	1	607810	1	24091	799407	1	1	1	1	121256	1	1	75763	1	647581	1	404541	-0.89337	-0.89337	1.25725	1.30136	1.10229	0.993804	-0.89337	-0.89337	-0.89337	-0.89337	1.01386	-0.89337	-0.89337
Ambonane	1	1	1	1	1	1	1	1	1	1	1	1	1	22096	1	50157	1	1	1	1	1	1	1	1	1	1	1	1	1	1	1	1	1	1	1	1	-0.220749	-0.220749	-0.220749	-0.220749	-0.220749	-0.220749	-0.220749	-0.220749	-0.220749	-0.220749	-0.220749	-0.220749	-0.220749
Amlaic acid	1	1	21881	1	1	1	1	1	1	1	1	1	1	1	1	1	1	1	1	1	1	1	1	1	1	1	1	1	1	1	1	1	1	1	1	6285	-0.220417	-0.220417	4.71646	-0.220417	-0.220417	-0.220417	-0.220417	-0.220417	-0.220417	-0.220417	-0.220417	-0.220417	-0.220417
Ammothamnidin	1	1	1	1	1	1	1	66528	11631	1	1	1	1	1	1	1	1	1	1	1	1	1	1	1	1	1	93104	1	1	34241	1	1	1	1	28252	1	-0.440949	-0.440949	-0.440949	-0.440949	-0.440949	-0.440949	-0.440949	2.35892	1.91924	-0.440949	-0.440949	-0.440949	-0.440949
Ammothamnine	26559	1	119488	1	14368	1	1	105737	28945	1	1	1	1	1	1	1	1	1	1	1	1	1	1	1	1	1	33505	1	1	1	1	1	1	1	1	1	2.29849	-0.40215	2.69716	-0.40215	2.13562	-0.40215	-0.40215	2.66475	2.3213	-0.40215	-0.40215	-0.40215	-0.40215
Ampeloside Bf2	1	1	157710	91433	1	1	1	1	29882	6932	1	1	1	1	63676	14374	1	1	1	1	1	1	1	1	1	1	1	1	1	8702	1	1	1	1	1	1	-0.438768	-0.438768	2.61408	2.47503	-0.438768	-0.438768	-0.438768	-0.438768	2.18977	1.81708	-0.438768	-0.438768	-0.438768
Amphotericin B	1	1	1	1	1	1	1	1	1	1	1	1	1	1	1	1	1	1	1	1	37864	1	1	1	1	25341	1	1	1	1	1	1	1	1	1	14631	-0.273809	-0.273809	-0.273809	-0.273809	-0.273809	-0.273809	-0.273809	-0.273809	-0.273809	-0.273809	-0.273809	-0.273809	-0.273809
Angolensic acid, methyl ester	49879	1	11631	468498	1	1	1	1	1	1	1	1	1	1	1	1	1	330557	72762	1	1	9136	1	1	1	1	1	1	1	1	1	1	1	1	1	1	2.3375	-0.399108	1.96918	2.90416	-0.399108	-0.399108	-0.399108	-0.399108	-0.399108	-0.399108	-0.399108	-0.399108	-0.399108
Anthemis glycoside B	1	1	51332	1	1	1	1	1	1	1	1	1	1	1	1	1	1	1	1	1	46496	1	1	1	1	1	1	1	1	1	1	1	1	1	1	1	-0.220926	-0.220926	4.43979	-0.220926	-0.220926	-0.220926	-0.220926	-0.220926	-0.220926	-0.220926	-0.220926	-0.220926	-0.220926
Antillatoxin B (red color)	95218	67457	53105	96462	9603	47484	287757	455101	332399	93992	64032	112175	1	70160	129952	34541	90050	697434	201674	1	1	54907	1	1	205203	20324	402278	99180	66254	192749	1	60715	1	58462	883457	1	0.5296	0.461518	0.414266	0.532164	0.0764598	0.392167	0.748052	0.838598	0.776539	0.52704	0.451225	0.561972	-1.73481
antioside	1	1	1	1	1	1	1	1	1	1	1	1	1	1	1	1	1	1	1	1	40538	1	1	1	1	60305	1	1	1	1	1	1	1	1	1	1	-0.273559	-0.273559	-0.273559	-0.273559	-0.273559	-0.273559	-0.273559	-0.273559	-0.273559	-0.273559	-0.273559	-0.273559	-0.273559
Apigenin 7-sulfate	1	1	1	1	58058	1	1	1	1	1	1	1	1	1	1	1	1	1	1	1	1	1	1	1	1	1	1	1	1	1	1	1	1	1	1	1	-0.219402	-0.219402	-0.219402	-0.219402	4.91938	-0.219402	-0.219402	-0.219402	-0.219402	-0.219402	-0.219402	-0.219402	-0.219402
Arg Arg Met	80895	594758	81598	230400	1	1	68129	288367	103282	206697	1	113181	1	752660	543649	152744	1	1	13349	1	14191	1	1	67804	1	1	77077	74992	1	99247	1	1	164623	99120	1	1	0.836565	1.17466	0.838032	1.01394	-1.07858	-1.07858	0.807459	1.05197	0.877968	0.995544	-1.07858	0.893479	-1.07858
Arg Arg Trp	115547	1	1	1	1	1	1	1	48303	1	1	9116	1	1	1	62570	1	1	1	1	1	1	1	1	1	1	12671	10059	1	1	1	1	1	43048	45753	1	1.99229	-0.585664	-0.585664	-0.585664	-0.585664	-0.585664	-0.585664	-0.585664	1.79941	-0.585664	-0.585664	1.43067	-0.585664
Arg Asn Ser	1	1	1	35537	1	1	1	1	1	8206	1	1	1	1	1	27218	1	1	1	1	5987	1	1	16306	1	12844	1	1	1	8188	1	1	1	1	1	1	-0.478168	-0.478168	-0.478168	2.29572	-0.478168	-0.478168	-0.478168	-0.478168	-0.478168	1.9077	-0.478168	-0.478168	-0.478168
Arg Glu Leu	103441	627801	350856	1083258	45210	1	219724	34139	1	598168	77665	1	1	1	15990	64646	103708	1	284717	1174660	1	488317	1	590010	50989	303761	1	559473	119462	104481	93164	22935	141201	2345585	118786	576779	0.502165	0.820449	0.717748	0.916735	0.356071	-1.53594	0.635141	0.306494	-1.53594	0.811914	0.451578	-1.53594	-1.53594
Arg Phe Arg	1	5278	19711	15289	1	12662	1	15697	13655	21878	1	1	1	1	1	1	1	1	50857	1	1	1	1	1	1	1	1	1	1	18861	1	1	1	1	1	1	-0.514895	1.60594	1.93196	1.8691	-0.514895	1.82246	-0.514895	1.87562	1.84114	1.95777	-0.514895	-0.514895	-0.514895
Arg Ser Phe	1	1	1	1	1	1	1	1	1	1	1	1	1	7265	1	1	1	1	1	1	1	1	1	1	1	1	20055	1	1	1	5975	1	1	1	9530	1	-0.320112	-0.320112	-0.320112	-0.320112	-0.320112	-0.320112	-0.320112	-0.320112	-0.320112	-0.320112	-0.320112	-0.320112	-0.320112
Arg Thr Phe	1	1	1	7493	1	1	1	1	1	1	1	1	1	1	1	7365	1	1	1	1	1	1	1	1	1	1	1	1	1	1	1	1	1	1	1	1	-0.273995	-0.273995	-0.273995	3.60619	-0.273995	-0.273995	-0.273995	-0.273995	-0.273995	-0.273995	-0.273995	-0.273995	-0.273995
Armillaridin	1	128522	14918	71381	1	23575	46264	85675	1	1	7699	21184	1	24644	1	27498	1	178761	42628	28223	19264	1	1	1	88472	23430	1	54297	1	11694	67309	1	1	1	41661	100683	-1.18976	1.04149	0.633027	0.929947	-1.18976	0.719823	0.847694	0.964567	-1.18976	-1.18976	0.507565	0.69954	-1.18976
Asn Arg Arg	1	1	12856	1	1	1	1	1	1	1	1	1	1	1	1	1	1	1	1	1	1	1	1	1	1	8684	1	1	1	1	1	1	1	1	1	1	-0.220877	-0.220877	4.51574	-0.220877	-0.220877	-0.220877	-0.220877	-0.220877	-0.220877	-0.220877	-0.220877	-0.220877	-0.220877
Asn Ile Phe	1	1	1100228	1	1	1	1	601573	128284	1	249921	1	157047	1	1	1	378129	126206	52243	1	1	182652	1	1	115453	1	1	756142	513644	1	75712	404071	107524	1	1	44425	-0.982969	-0.982969	1.25978	-0.982969	-0.982969	-0.982969	-0.982969	1.16245	0.913313	-0.982969	1.02083	-0.982969	0.945927
Aspulvinone H	1	1	1	1	1	1	1	1	1	1	1	1	1	1	1	1	1	32562	1	1	1	1	1	1	1	1	1	1	1	1	1	1	1	1	1	1	-0.154303	-0.154303	-0.154303	-0.154303	-0.154303	-0.154303	-0.154303	-0.154303	-0.154303	-0.154303	-0.154303	-0.154303	-0.154303
Astemizole	1	1	1	102327	1	1	1	1	1	1	1	1	1	1	1	1	1	1	1	1	1	1	1	1	1	1	1	1	1	1	1	1	1	1	1	1	-0.154303	-0.154303	-0.154303	6.32644	-0.154303	-0.154303	-0.154303	-0.154303	-0.154303	-0.154303	-0.154303	-0.154303	-0.154303
Auriculoside	6830	1	1	1	1	1	7352	1	1	1	1	1	1	1	6543	1	1	1	1	1	1	1	1	1	1	1	1	1	1	1	1	1	9724	1	1	1	2.64266	-0.363143	-0.363143	-0.363143	-0.363143	-0.363143	2.66774	-0.363143	-0.363143	-0.363143	-0.363143	-0.363143	-0.363143
Austalide L	1	12802	1	1	1	1	1	1	1	1	1	1	1	1	1	1	1	1	29150	1	1	1	1	17051	6503	1	1	11816	1	16796	18433	1	1	1	1	1	-0.47874	1.99344	-0.47874	-0.47874	-0.47874	-0.47874	-0.47874	-0.47874	-0.47874	-0.47874	-0.47874	-0.47874	-0.47874
Avenanthramide 1c	1	1	1	1	1	1	1	1	1	1	5139	1	1	1	1	1	1	1	1	1	58917	1	1	20936	8661	1	1	13832	1	1	1	1	1	1	1	22865	-0.401868	-0.401868	-0.401868	-0.401868	-0.401868	-0.401868	-0.401868	-0.401868	-0.401868	-0.401868	2.0797	-0.401868	-0.401868
Avermectin A1b monosaccharide	1	1	1	1	1	1	1	1	1	1	1	1	1	1	1	1	1	1	1	1	1	1	1	1	1	1	1	1	1	1	1	1	7884	1	1	1	-0.220872	-0.220872	-0.220872	-0.220872	-0.220872	-0.220872	-0.220872	-0.220872	-0.220872	-0.220872	-0.220872	-0.220872	-0.220872
Avermectin A2a aglycone	1	1	1	1	1	1	1	1	1	1	1	7827	1	1	1	1	1	1	42423	1	1	1	1	1	1	1	1	1	1	1	1	1	64576	1	269001	1	-0.318169	-0.318169	-0.318169	-0.318169	-0.318169	-0.318169	-0.318169	-0.318169	-0.318169	-0.318169	-0.318169	2.45516	-0.318169
Avermectin A2b aglycone	1	11204	7706	1	1	1	1	1	6375	1	1	1	1	1	1	1	1	1	1	1	1	1	1	1	1	1	1	1	1	1	1	1	1	1	1	6462	-0.320443	3.18407	3.0434	-0.320443	-0.320443	-0.320443	-0.320443	-0.320443	2.97213	-0.320443	-0.320443	-0.320443	-0.320443
Azaspiracid	1	1	12181	1	1	1	1	9036	1	1	1	1	1	26372	1	1	1	1	1	1	1	1	1	1	5392	1	11775	1	1	1	1	1	1	1	1	1	-0.36258	-0.36258	2.70757	-0.36258	-0.36258	-0.36258	-0.36258	2.61011	-0.36258	-0.36258	-0.36258	-0.36258	-0.36258
Ballotetroside	1	1	218068	1	1	1	1	1	1	1	1	1	1	1	1	1	1	1	1	1	1	1	1	1	1	1	1	1	1	1	1	1	1	1	1	1	-0.154303	-0.154303	6.32644	-0.154303	-0.154303	-0.154303	-0.154303	-0.154303	-0.154303	-0.154303	-0.154303	-0.154303	-0.154303
bayogenin 3-O-cellobioside	1	1	1	1	1	1	1	1	1	1	1	1	1	1	1	1	1	1	1	1	1	1	1	1	1	10601	1	1	1	1	1	1	1	1	1	1	-0.154303	-0.154303	-0.154303	-0.154303	-0.154303	-0.154303	-0.154303	-0.154303	-0.154303	-0.154303	-0.154303	-0.154303	-0.154303
Benzaldehyde	128636	79231	191878	39624	171972	115756	33492	169395	19276	1	20551	1	1	15584	1	22749	14595	1	1	50512	28880	138973	158604	198908	18484	61227	26612	1	10483	1	5696	1	50498	110653	1	1	0.773234	0.674057	0.855068	0.532249	0.832653	0.751643	0.497841	0.829563	0.384783	-1.63441	0.397891	-1.63441	-1.63441
Benzonatate (2,5,8,11,14,17,20,23,26-Nonaoxaoctacosan-28-yl p-(butylamino)-benzoate	1	1	1	55384	1	1	1	1	1	1	1	1	1	1	1	1	1	1	1	1	49096	1	1	46639	1	41041	1	1	1	1	1	1	1	1	1	1	-0.320539	-0.320539	-0.320539	3.09137	-0.320539	-0.320539	-0.320539	-0.320539	-0.320539	-0.320539	-0.320539	-0.320539	-0.320539
Benzyl gentiobioside	1	1	47771	1	1	1	1	1	1	1	1	1	1	1	1	1	1	1	1	1	1	1	1	1	1	1	1	1	1	1	1	1	1	1	1	1	-0.154303	-0.154303	6.32644	-0.154303	-0.154303	-0.154303	-0.154303	-0.154303	-0.154303	-0.154303	-0.154303	-0.154303	-0.154303
Bevantolol	1	1	1	1	1	1	1	1	1	1	1	1	1	1	1	22578	1	1	1	1	68213	1	1	1	1	1	1	1	1	1	1	1	1	1	1	1	-0.273139	-0.273139	-0.273139	-0.273139	-0.273139	-0.273139	-0.273139	-0.273139	-0.273139	-0.273139	-0.273139	-0.273139	-0.273139
BIBF 1120	1	1	1	1	1	1	1	1	1	1	1	1	1	1	1	1	1	1	1	1	1	1	27934	1	1	1	1	1	1	1	1	1	1	1	1	1	-0.154303	-0.154303	-0.154303	-0.154303	-0.154303	-0.154303	-0.154303	-0.154303	-0.154303	-0.154303	-0.154303	-0.154303	-0.154303
Biotin-XX hydrazide	1	1	1	1	1	1	1	1	1	1	1	1	1	1	1	1	1	1	5079	1	1	1	1	1	1	1	1	1	1	1	1	1	1	1	1	1	-0.154303	-0.154303	-0.154303	-0.154303	-0.154303	-0.154303	-0.154303	-0.154303	-0.154303	-0.154303	-0.154303	-0.154303	-0.154303
Bisacodyl diphenol glucuronide	1	1	7377	23287	1	1	1	16257	13032	16400	15786	15229	1	1	1	12507	1	1	1	8606	1	1	1	39958	21421	1	5349	5322	1	11038	1	1	1	20333	1	1	-0.812833	-0.812833	1.06863	1.31148	-0.812833	-0.812833	-0.812833	1.23556	1.18885	1.23741	1.22935	1.22176	-0.812833
Boc-Phe(NMe)-Gly-OMe	1	1	1	1	1	92980	1	1	1	1	1	1	1	1	1	1	1	1	1	1	1	1	1	1	1	1	1	1	1	1	1	1	1	1	1	1	-0.154303	-0.154303	-0.154303	-0.154303	-0.154303	6.32644	-0.154303	-0.154303	-0.154303	-0.154303	-0.154303	-0.154303	-0.154303
Boc-Phe(NMe)-Pro-Phe(NMe)-Gly-OMe	1	1	1	25377	1	1	1	1	1	1	1	1	1	1	1	8329	1	1	1	1	1	1	1	10080	1	1	1	1	1	1	1	1	1	1	1	1	-0.273639	-0.273639	-0.273639	3.83226	-0.273639	-0.273639	-0.273639	-0.273639	-0.273639	-0.273639	-0.273639	-0.273639	-0.273639
Bremazocine	1	1	26546	13739	1	1	1	1	1	11539	1	1	1	1	1	1	1	1	1	1	16085	1	1	1	1	1	1	10550	1	1	1	1	1	1	1	1	-0.362968	-0.362968	2.87109	2.66198	-0.362968	-0.362968	-0.362968	-0.362968	-0.362968	2.60658	-0.362968	-0.362968	-0.362968
Brompheniramine (monodemethylated)	1	1	56595	1	14509	1	1	1	1	1	1	1	1	64976	1	1	1	1	1	1	1	1	1	1	1	1	1	1	1	1	1	1	1	12679	1	1	-0.319611	-0.319611	3.25856	-0.319611	2.81351	-0.319611	-0.319611	-0.319611	-0.319611	-0.319611	-0.319611	-0.319611	-0.319611
Bucharidine	1	1	11570	1	1	1	1	1	1	1	1	1	1	7809	1	5695	1	1	1	8655	1	1	1	1	1	1	1	1	1	1	1	1	1	5733	1	1	-0.363021	-0.363021	2.82927	-0.363021	-0.363021	-0.363021	-0.363021	-0.363021	-0.363021	-0.363021	-0.363021	-0.363021	-0.363021
BW A868C	1	1	153462	1	1	1	1	1	1	1	1	1	1	52151	1	1	1	1	1	1	1	1	1	1	14632	1	176389	1	1	1	1	1	1	1	1	15613	-0.361211	-0.361211	2.9855	-0.361211	-0.361211	-0.361211	-0.361211	-0.361211	-0.361211	-0.361211	-0.361211	-0.361211	-0.361211
C16 Sphinganine	300244	1028196	329452	240276	1454678	259751	173631	378784	230124	221621	217078	729329	229274	3045175	1629600	2069899	1114004	1	1	400017	169920	655366	266565	421582	174002	288456	347188	121230	218747	1342778	1251651	1006663	1014163	1655293	3236171	1	0.125852	0.474977	0.152182	0.0626599	0.573386	0.084764	-0.0294752	0.191757	0.0504162	0.0397383	0.0338638	0.377572	0.0493667
C16 Sulfatide	1	23471	20627	1	1	1	1	1	1	1	1	1	1	1	1	1	1	1	130825	12012	1	1	1	1	1	1	1	1	1	1	1	1	1	1	1	1	-0.319225	2.95782	2.91576	-0.319225	-0.319225	-0.319225	-0.319225	-0.319225	-0.319225	-0.319225	-0.319225	-0.319225	-0.319225
C16-OH Sulfatide	24543	1	40871	1	1	5031	6927	1	1	1	1	1	1	1	1	1	1	1	1	57753	1	1	1	1	1	1	1	1	1	1	1	1	1	1	1	1	2.29877	-0.439713	2.43694	-0.439713	-0.439713	1.86942	1.95606	-0.439713	-0.439713	-0.439713	-0.439713	-0.439713	-0.439713
C17 Sphinganine	1518588	1120120	766808	462985	1735869	534027	854971	1234535	775517	30956	715647	418052	113429	457581	953157	257814	1	736752	970675	495008	117666	1646180	1604706	1	46413	399750	744320	233961	499590	417198	93637	940545	639242	433821	1560387	412392	0.60905	0.523485	0.416944	0.275095	0.646646	0.315229	0.447541	0.550829	0.420119	-0.485436	0.397531	0.246393	-0.120339
Calafatimine	1	1	1	1	7657	24515	1	1	1	1	1	1	1	1	6782	1	7570	1	1	1	1	1	1	1	1	1	1	1	1	1	1	1	1	1	1	1	-0.402502	-0.402502	-0.402502	-0.402502	2.26859	2.61613	-0.402502	-0.402502	-0.402502	-0.402502	-0.402502	-0.402502	-0.402502
Calendasaponin C	1	1	1	6866	1	1	1	1	1	1	1	1	1	1	1	1	1	1	1	1	1	1	1	1	1	1	1	1	1	1	1	1	1	1	1	1	-0.154303	-0.154303	-0.154303	6.32644	-0.154303	-0.154303	-0.154303	-0.154303	-0.154303	-0.154303	-0.154303	-0.154303	-0.154303
Canaliculatol	1	1	18411	1	1	1	1	1	1	11721	1	8967	1	1	22103	1	1	1	1	1	24735	1	1	1	1	1	1	1	1	1	1	1	1	1	1	1	-0.401854	-0.401854	2.35948	-0.401854	-0.401854	-0.401854	-0.401854	-0.401854	-0.401854	2.23251	-0.401854	2.1572	-0.401854
Canthiumine	1	1	1	1	1	383636	1	1	1	1	1	1	1	1	1	1	1	1	1	1	1	1	1	267087	1	1	1	1	1	1	1	1	1	1	1	1	-0.220905	-0.220905	-0.220905	-0.220905	-0.220905	4.48436	-0.220905	-0.220905	-0.220905	-0.220905	-0.220905	-0.220905	-0.220905
Cardiopetalidine	1	1	1	1	1	1	1	1	1	1	1	1	1	1	1	1	1	6314	1	1	1	1	1	1	1	1	1	1	1	1	1	1	1	1	1	1	-0.154303	-0.154303	-0.154303	-0.154303	-0.154303	-0.154303	-0.154303	-0.154303	-0.154303	-0.154303	-0.154303	-0.154303	-0.154303
Carvedilol	1	1	95948	1	1	1	1	1	1	1	1	1	1	1	1	1	1	1	1	1	82819	1	1	1	1	1	1	1	1	1	1	1	1	1	1	1	-0.220924	-0.220924	4.44843	-0.220924	-0.220924	-0.220924	-0.220924	-0.220924	-0.220924	-0.220924	-0.220924	-0.220924	-0.220924
Caryoptin	1	1	41767	1	1	1	1	1	1	6131	1	1	1	1	1	1	1	1	1	1	1	1	1	1	1	1	1	1	1	1	1	1	1	1	1	1	-0.219798	-0.219798	4.85341	-0.219798	-0.219798	-0.219798	-0.219798	-0.219798	-0.219798	3.93853	-0.219798	-0.219798	-0.219798
Castillene B	1	1	1	1	1	1	1	1	1	1	1	1	1	620020	1	1217006	1	1	1	1	1	1	1	1	1	1	1	1	1	1	1	55266	1	662605	1	1	-0.319081	-0.319081	-0.319081	-0.319081	-0.319081	-0.319081	-0.319081	-0.319081	-0.319081	-0.319081	-0.319081	-0.319081	-0.319081
CAY10594	1	1	11026	1	1	12802	1	1	1	1	1	1	1	1	1	1	13740	1	1	1	1	1	1	20497	1	1	1	1	1	1	1	1	1	1	1	1	-0.363105	-0.363105	2.60079	-0.363105	-0.363105	2.64834	-0.363105	-0.363105	-0.363105	-0.363105	-0.363105	-0.363105	-0.363105
CAY10625	1	1	1	7639	1	1	1	1	1	1	1	25744	1	1	1	1	1	60754	1	1	10534	1	1	1	1	1	1	1	1	1	1	1	1	1	1	1	-0.319366	-0.319366	-0.319366	2.72654	-0.319366	-0.319366	-0.319366	-0.319366	-0.319366	-0.319366	-0.319366	3.14042	-0.319366
CDP-DG(12:0/12:0)	1	49666	26201	1	1	1	8870	1	1	1	1	1	1	1	1	1	1	1	1	1	1	1	1	1	1	1	1	1	1	1	1	1	1	1	1	1	-0.273289	3.85325	3.60919	-0.273289	-0.273289	-0.273289	3.19584	-0.273289	-0.273289	-0.273289	-0.273289	-0.273289	-0.273289
CDP-DG(18:0/22:6(4Z,7Z,10Z,13Z,16Z,19Z))	1	1	1	1	1	1	1	1	1	1	1	1	1	1	1	5256	1	1	1	1	1	1	1	1	1	1	1	1	1	1	1	1	1	1	1	1	-0.220917	-0.220917	-0.220917	-0.220917	-0.220917	-0.220917	-0.220917	-0.220917	-0.220917	-0.220917	-0.220917	-0.220917	-0.220917
Chaetoglobosin A	1	1	93802	67371	1	1	1	1	1	1	1	50123	1	1	31911	1	1	1	1	1	33218	1	1	1	1	1	1	1	1	1	1	1	1	1	1	1	-0.401757	-0.401757	2.66919	2.58041	-0.401757	-0.401757	-0.401757	-0.401757	-0.401757	-0.401757	-0.401757	2.50108	-0.401757
Chinenoside VI	1	1	10700	1	1	1	1	1	1	1	1	1	1	1	1	1	1	1	1	1	48238	1	1	1	1	1	1	1	1	1	1	1	1	1	1	1	-0.220278	-0.220278	4.05833	-0.220278	-0.220278	-0.220278	-0.220278	-0.220278	-0.220278	-0.220278	-0.220278	-0.220278	-0.220278
Chivosazole A	1	1	1	34353	1	1	1	1	1	1	1	1	1	1	1	1	1	1	1	1	1	1	1	1	1	1	1	1	1	1	1	1	1	1	1	1	-0.154303	-0.154303	-0.154303	6.32644	-0.154303	-0.154303	-0.154303	-0.154303	-0.154303	-0.154303	-0.154303	-0.154303	-0.154303
Cholestane-3,7,12,25-tetrol-3-glucuronide	1	1	1	10993	1	1	1	1	1	1	1	1	1	1	1	1	1	1	1	1	1	1	1	1	1	1	1	1	1	1	1	1	1	1	1	1	-0.154303	-0.154303	-0.154303	6.32644	-0.154303	-0.154303	-0.154303	-0.154303	-0.154303	-0.154303	-0.154303	-0.154303	-0.154303
cholesterol sulfate	39676	1	1	1	1	33228	1	1	1	1	1	1	1	1	1	1	1	1	9576	1	1	6377	1	1	1	1	1	1	1	1	1	1	1	1	1	1	2.9034	-0.362027	-0.362027	-0.362027	-0.362027	2.84871	-0.362027	-0.362027	-0.362027	-0.362027	-0.362027	-0.362027	-0.362027
Ciclesonide	1	1	1	1	1	31775	1	1	1	1	1	1	1	1	1	1	11707	1	1	1	1	1	1	1	1	1	1	1	1	1	1	1	1	1	9272	1	-0.273575	-0.273575	-0.273575	-0.273575	-0.273575	3.85235	-0.273575	-0.273575	-0.273575	-0.273575	-0.273575	-0.273575	-0.273575
Cinnamyl benzoate	1	1	1	1	1	1	1	1	1	1	1	1	1	1	1	1	1	1	8233	1	19196	1	1	53253	1	1	1	7222	1	1	1	1	1	1	1	36463	-0.361881	-0.361881	-0.361881	-0.361881	-0.361881	-0.361881	-0.361881	-0.361881	-0.361881	-0.361881	-0.361881	-0.361881	-0.361881
Cinncassiol D1 glucoside	1	1	1	1	1	1	1	1	1	1	1	1	1	1	1	6970	1	1	1	1	1	1	1	1	1	1	1	1	1	1	1	1	1	1	1	1	-0.154303	-0.154303	-0.154303	-0.154303	-0.154303	-0.154303	-0.154303	-0.154303	-0.154303	-0.154303	-0.154303	-0.154303	-0.154303
cis-3-(Carboxy-ethyl)-3,5-cyclo-hexadiene-1,2-diol	56798	1	1	1	90574	38518	1	62293	1	1	1	1	20758	64770	49926	18137	1	1	1	1	1	1	1	42767	1	1	38186	21569	46619	1	1	87245	1	25061	48679	1	1.04398	-0.986023	-0.986023	-0.986023	1.13052	0.971961	-0.986023	1.0611	-0.986023	-0.986023	-0.986023	-0.986023	0.857327
cis-4-octenedioic acid	32777	1	163721	156023	1	1	19905	1	23861	1	1	1	1	1	1	1	1	12427	1	1	223733	1	1	385826	1	332249	17812	39423	1	16157	1	1	1	114501	1	91080	1.11081	-0.806189	1.40736	1.39848	-0.806189	-0.806189	1.01885	-0.806189	1.05228	-0.806189	-0.806189	-0.806189	-0.806189
cis,cis-3,6-Dodecadienoyl-CoA	1	1	42081	9067	1	1	1	1	1	1	1	1	1	1	1	1	1	44276	1	1	1	1	1	1	1	1	1	1	8049	1	1	1	1	146381	1	1	-0.40115	-0.40115	2.51837	2.09748	-0.40115	-0.40115	-0.40115	-0.40115	-0.40115	-0.40115	-0.40115	-0.40115	-0.40115
Coagulin R 3-glucoside	1	1	1	1	1	1	1	1	1	1	1	7191	1	82451	1	1	1	1	1	1	1	1	1	1	1	1	1	1	1	1	14851	1	1	1	1	1	-0.272478	-0.272478	-0.272478	-0.272478	-0.272478	-0.272478	-0.272478	-0.272478	-0.272478	-0.272478	-0.272478	3.1372	-0.272478
Collettiside I	1	1	1	1	5325	1	1	165602	405842	1	1	6673	1	1	1	1	1	1	1	1	1	1	1	1	1	1	128986	1	1	1	1	1	1	1	1	1	-0.397621	-0.397621	-0.397621	-0.397621	1.84981	-0.397621	-0.397621	2.75011	2.9849	-0.397621	-0.397621	1.90891	-0.397621
Convallamaroside	1	1	1	1	1	1	1	1	1	1	1	1	1	34170	1	1	1	1	1	1	1	1	1	1	1	1	1	1	1	1	1	1	1	1	1	1	-0.154303	-0.154303	-0.154303	-0.154303	-0.154303	-0.154303	-0.154303	-0.154303	-0.154303	-0.154303	-0.154303	-0.154303	-0.154303
Coproporphyrin	1	1	83619	1	1	1	1	1	1	1	1	1	1	1	1	1	1	1	1	1	1	1	1	1	1	1	1	1	1	1	1	1	1	1	1	1	-0.154303	-0.154303	6.32644	-0.154303	-0.154303	-0.154303	-0.154303	-0.154303	-0.154303	-0.154303	-0.154303	-0.154303	-0.154303
Cortolone-3-glucuronide	1	1	1	1	1	1	1	1	1	1	1	1	1	19161	1	9210	1	1	1	1	1	1	1	1	1	1	1	1	1	1	1	1	1	1	1	1	-0.220756	-0.220756	-0.220756	-0.220756	-0.220756	-0.220756	-0.220756	-0.220756	-0.220756	-0.220756	-0.220756	-0.220756	-0.220756
CPA(18:2(9Z,12Z)/0:0)	1	1	1	1	1	1	1	1	1	1	1	1	1	1	1	7725	1	1	1	1	17856	1	1	13017	1	1	1	8330	1	1	1	1	1	1	1	1	-0.32032	-0.32032	-0.32032	-0.32032	-0.32032	-0.32032	-0.32032	-0.32032	-0.32032	-0.32032	-0.32032	-0.32032	-0.32032
Creatine	155042	211146	300520	131734	180442	214610	254650	113949	76519	171440	283154	52630	9216	269022	176428	151725	179722	109719	108224	66488	1	23651	1	1	144422	90638	203749	28282	1	1	15133	119405	72213	60619	1	167825	0.564399	0.630738	0.70655	0.529408	0.596986	0.634233	0.670976	0.498256	0.412725	0.585993	0.693765	0.33234	-0.0418959
Cuauchichicine	1	1	46100	22201	1	1	1	1	1	1	1	1	1	1	1	1	1	1	1	1	5817	1	1	1	1	7369	1	1	1	1	1	1	1	1	1	1	-0.319209	-0.319209	3.43782	3.18219	-0.319209	-0.319209	-0.319209	-0.319209	-0.319209	-0.319209	-0.319209	-0.319209	-0.319209
Cucurbitacin A	1	1	1	17019	1	1	1	1	1	1	1	1	1	1	1	1	1	1	1	1	1	1	1	1	1	1	1	1	1	1	1	1	1	1	1	1	-0.154303	-0.154303	-0.154303	6.32644	-0.154303	-0.154303	-0.154303	-0.154303	-0.154303	-0.154303	-0.154303	-0.154303	-0.154303
Cucurbitacin B	1	1	1	1	1	140078	1	1	1	1	1	1	1	1	1	1	1	1	1	1	1	1	1	1	1	1	1	1	1	1	1	1	1	1	1	1	-0.154303	-0.154303	-0.154303	-0.154303	-0.154303	6.32644	-0.154303	-0.154303	-0.154303	-0.154303	-0.154303	-0.154303	-0.154303
Cucurbitacin L	1	1	1	1	1	1	1	1	1	1	1	26413	1	1	1	1	1	1	1	1	1	1	1	1	1	1	1	1	1	1	1	1	1	1	1	1	-0.154303	-0.154303	-0.154303	-0.154303	-0.154303	-0.154303	-0.154303	-0.154303	-0.154303	-0.154303	-0.154303	6.32644	-0.154303
Cucurbitacin S	1	1	1	1	1	1	1	1	1	1	1	1	1	1	1	1	1	1	1	1	1	1	1	1	1	1	1	1	1	1	1	1	1	1	1	5387	-0.154303	-0.154303	-0.154303	-0.154303	-0.154303	-0.154303	-0.154303	-0.154303	-0.154303	-0.154303	-0.154303	-0.154303	-0.154303
Cyclopamine	1026712	1084763	1605695	1035065	738299	1155521	1460780	1256470	692165	682587	648234	784155	761005	629252	1618728	1182848	963597	1608436	1073521	1232452	1	1051793	832351	1663707	1302699	990663	544620	683027	727706	912295	645479	1113844	817421	1148446	1231396	1808448	0.165515	0.190977	0.372551	0.169265	0.0128426	0.220232	0.328761	0.259008	-0.0170298	-0.0234811	-0.0473881	0.0407404	0.0268665
Cyproterone acetate	1	1	1378000	1	1	1	1	1	1	1	1	1	1	1	44848	1	1	1	1	1	604684	1	1	1	1	1	1	1	1	1	1	1	1	1	1	1	-0.272106	-0.272106	3.96153	-0.272106	-0.272106	-0.272106	-0.272106	-0.272106	-0.272106	-0.272106	-0.272106	-0.272106	-0.272106
Cyrneine A	1	1	193311	66529	89659	1	71596	38528	1	1	1	1	10419	154741	1	1	1	92454	1	1	1	1	1	1	1	1	1	1	1	1	1	1	1	1	57368	1	-0.550624	-0.550624	1.98275	1.76075	1.82285	-0.550624	1.77602	1.64705	-0.550624	-0.550624	-0.550624	-0.550624	1.37487
Cyrneine A	1	52369	46880	84573	14894	1	34171	17578	26048	1	1	7127	1	94578	1	77960	5610	67527	90817	17881	1	11602	1	6475	13031	1	32100	1	1	18193	12367	6705	1	1	1	1	-1.07735	1.05524	1.03351	1.1493	0.808466	-1.07735	0.971445	0.840985	0.918172	-1.07735	-1.07735	0.663809	-1.07735
Cytochalasin H	29726	1	1	1	1	1	1	1	1	1	1	1	1	1	1	1	1	1	1	1	1	1	17832	1	1	1	1	1	1	1	1	1	1	1	1	1	4.53506	-0.220854	-0.220854	-0.220854	-0.220854	-0.220854	-0.220854	-0.220854	-0.220854	-0.220854	-0.220854	-0.220854	-0.220854
D-Glucosyldihydrosphingosine	51174	115931	138410	1	54223	121373	172361	131805	63866	64405	1	1	81026	70961	1	113811	116383	172040	95832	137036	107280	104879	34568	1	99784	131475	1	1	59591	101412	120755	103224	125441	1	39328	87767	0.390635	0.562257	0.599451	-1.88495	0.402781	0.571884	0.645489	0.589189	0.437132	0.438896	-1.88495	-1.88495	0.487077
D-myo-Inositol-1,3,4,5-tetraphosphate	1	1	1	1	1	1	1	1	1	1	1	25463	1	1	1	1	1	142283	1	1	1	1	1	1	1	1	1	1	1	31067	1	1	1	1	11386	6253	-0.360956	-0.360956	-0.360956	-0.360956	-0.360956	-0.360956	-0.360956	-0.360956	-0.360956	-0.360956	-0.360956	2.68847	-0.360956
D-Pantothenic acid	13029	245925	44741	460561	160179	236949	95578	387964	69977	255748	1	1	1	504943	195752	173360	50213	299237	1192643	747804	372346	78964	18366	247542	314807	203340	22966	265911	383312	349468	165849	28229	183359	711527	101328	317410	-0.530099	0.359198	-0.15665	0.54912	0.229419	0.347943	0.0731182	0.497197	-0.0212576	0.371054	-3.39819	-3.39819	-3.39819
D-Pantothenic acid	10676	1	1	115873	1	1	1	1	1	55596	26289	1	6531	105101	1	141249	1	13909	121942	1	1	1	1	66621	1	37739	1	56890	80172	58351	1	1	1	1	1	36819	0.770669	-0.936766	-0.936766	1.20959	-0.936766	-0.936766	-0.936766	-0.936766	-0.936766	1.07441	0.936548	-0.936766	0.680207
D-Phosphatidylglycerol	1	1	1	1	1	1	1	1	1	1	1	1	1	1	1	36728	1	1	1	1	1	1	1	1	1	1	1	1	1	1	1	1	1	1	1	1	-0.154303	-0.154303	-0.154303	-0.154303	-0.154303	-0.154303	-0.154303	-0.154303	-0.154303	-0.154303	-0.154303	-0.154303	-0.154303
D-Tryptophan	1	1	1	62403	1	1	1	1	1	5557	12670	1	1	6153	1	1	1	1	16559	1	1	1	1	1	9382	5866	8917	1	1	1	5002	1	1	7185	1	7120	-0.622619	-0.622619	-0.622619	2.00652	-0.622619	-0.622619	-0.622619	-0.622619	-0.622619	1.43062	1.62687	-0.622619	-0.622619
Daphnoline	1	1	1	1	1	1	1	1	1	1	1	1	1	1	1	12682	1	1	1	1	1	1	1	1	1	1	1	1	1	1	1	1	1	1	1	1	-0.220786	-0.220786	-0.220786	-0.220786	-0.220786	-0.220786	-0.220786	-0.220786	-0.220786	-0.220786	-0.220786	-0.220786	-0.220786
Deacetoxy(7)-7-oxokhivorinic acid	1	1	1	1	1	1	1	1	1	1	1	1	1	1	20665	1	1	1	1	1	1	1	1	1	1	1	1	1	1	1	1	1	1	1	1	1	-0.154303	-0.154303	-0.154303	-0.154303	-0.154303	-0.154303	-0.154303	-0.154303	-0.154303	-0.154303	-0.154303	-0.154303	-0.154303
Deaminohydroxyblasticidin S	1	1	1	1	1	1	1	1	1	1	1	1	1	1	1	1	1	5558	1	1	1	1	1	1	1	1	1	1	1	1	1	1	1	1	1	1	-0.154303	-0.154303	-0.154303	-0.154303	-0.154303	-0.154303	-0.154303	-0.154303	-0.154303	-0.154303	-0.154303	-0.154303	-0.154303
Debromoaplysiatoxin	1	1	1	626005	1	1	1	1	1	1	1	1	1	1	1	84541	1	1	1	1	1	1	1	1	1	1	1	1	1	1	1	1	1	74780	1	1	-0.273057	-0.273057	-0.273057	3.98902	-0.273057	-0.273057	-0.273057	-0.273057	-0.273057	-0.273057	-0.273057	-0.273057	-0.273057
Deoxy-5-methylcytidylate	1	1	121626	209924	1	1	1	1	1	1	1	1	1	73195	1	39189	1	1	1	1	1	1	1	1	1	1	1	1	1	1	1	1	1	1	1	1	-0.320037	-0.320037	3.12077	3.28116	-0.320037	-0.320037	-0.320037	-0.320037	-0.320037	-0.320037	-0.320037	-0.320037	-0.320037
DG(19:0/20:5(5Z,8Z,11Z,14Z,17Z)/0:0)[iso2]	1	1	1	1	1	1	1	15857	1	1	1	1	1	1	1	1	1	1	1	1	1	1	1	1	1	1	1	1	1	1	1	1	1	1	1	1	-0.154303	-0.154303	-0.154303	-0.154303	-0.154303	-0.154303	-0.154303	6.32644	-0.154303	-0.154303	-0.154303	-0.154303	-0.154303
DGDG(18:5(3Z,6Z,9Z,12Z,15Z)/18:4(6Z,9Z,12Z,15Z))	1	1	1	1	1	1	1	1	6958	1	1	1	1	1	1	1	1	12947	1	1	1	1	80690	1	1	1	1	1	1	1	1	1	1	12209	1	1	-0.361571	-0.361571	-0.361571	-0.361571	-0.361571	-0.361571	-0.361571	-0.361571	2.42758	-0.361571	-0.361571	-0.361571	-0.361571
Dicaffeoylputrescine	1	1	32006	1	1	1	1	1	1	1	1	1	1	1	1	1	1	1	1	1	1	1	1	1	1	1	1	1	1	1	1	1	1	1	1	1	-0.154303	-0.154303	6.32644	-0.154303	-0.154303	-0.154303	-0.154303	-0.154303	-0.154303	-0.154303	-0.154303	-0.154303	-0.154303
Dihydrocelastryl diacetate	1	1	1	1	1	1	1	1	17589	1	1	1	1	1	9760	25477	167323	1	1	1	1	1	1	1	1	1	1	1	1	1	1	1	1	1	6988	1	-0.360688	-0.360688	-0.360688	-0.360688	-0.360688	-0.360688	-0.360688	-0.360688	2.60175	-0.360688	-0.360688	-0.360688	-0.360688
Dihydromilletenone methyl ether	1	1	1	1	1	1	1	1	1	1	1	1	1	21138	1	11873	1	1	1	1	1	1	1	1	1	1	1	1	1	1	1	1	1	1	1	1	-0.220826	-0.220826	-0.220826	-0.220826	-0.220826	-0.220826	-0.220826	-0.220826	-0.220826	-0.220826	-0.220826	-0.220826	-0.220826
Diisopropyl adipate	1	1	1	10619	1	1	1	1	1	1	1	40505	1	1	1	40591	1	1	1	1	22272	1	1	82723	1	1	1	13982	1	1	1	1	1	1	1	17294	-0.440721	-0.440721	-0.440721	1.97177	-0.440721	-0.440721	-0.440721	-0.440721	-0.440721	-0.440721	-0.440721	2.32017	-0.440721
Diketospirilloxanthin/ 2,2'-Diketospirilloxanthin	1	55342	1	11448	10417	7231	1	85245	70135	1	1	5044	1	1	1	1	1	1	1	1	1	1	1	1	1	1	1	1	1	1	1	1	1	1	1	1	-0.438668	2.45894	-0.438668	2.04087	2.01583	1.91897	-0.438668	2.57355	2.52179	-0.438668	-0.438668	1.82341	-0.438668
Dilazep	1	1	1	1	1	1	1	1	1	1	1	1	1	1	1	1	12777	1	1	1	1	1	1	1	1	1	1	1	1	1	1	1	1	1	1	1	-0.154303	-0.154303	-0.154303	-0.154303	-0.154303	-0.154303	-0.154303	-0.154303	-0.154303	-0.154303	-0.154303	-0.154303	-0.154303
Dimethyl suberate	1	1	1	1	1	1	1	1	1	1	1	96224	1	1	1	9227	1	1	19663	1	1	1	1	1	1	1	1	1	1	5952	1	1	1	1	1	1	-0.318505	-0.318505	-0.318505	-0.318505	-0.318505	-0.318505	-0.318505	-0.318505	-0.318505	-0.318505	-0.318505	3.59898	-0.318505
Dimethylaminoethyl reserpilinate	1	1	1	1	1	1	1	1	1	1	1	1	1	1	1	1	1	1	1	1	1	1	1	1	1	7071	1	1	1	1	1	1	1	1	1	1	-0.154303	-0.154303	-0.154303	-0.154303	-0.154303	-0.154303	-0.154303	-0.154303	-0.154303	-0.154303	-0.154303	-0.154303	-0.154303
Diospyrin	1	1	1	1	1	1	1	1	1	1	1	1	1	1	15120	1	1	1	1	1	1	1	1	1	1	1	1	1	1	1	1	1	1	1	1	1	-0.154303	-0.154303	-0.154303	-0.154303	-0.154303	-0.154303	-0.154303	-0.154303	-0.154303	-0.154303	-0.154303	-0.154303	-0.154303
Divinyl chlorophyllide a	1	1	45547	1	1	1	1	1	41769	13870	1	20950	1	1	1	114966	1	1	1	1	1	1	1	1	1	1	1	23260	1	12309	1	1	1	33642	1	1	-0.584701	-0.584701	1.68787	-0.584701	-0.584701	-0.584701	-0.584701	-0.584701	1.66952	1.43596	-0.584701	1.52333	-0.584701
Divinylchlorophyll a	1	1	564623	509998	1	1	1	1	72559	60243	1	322846	1	1	613792	1	1	1	1	1	31472	1	1	1	1	1	1	1	1	103552	1	1	1	1	1	1	-0.549928	-0.549928	1.98611	1.96663	-0.549928	-0.549928	-0.549928	-0.549928	1.59323	1.55761	-0.549928	1.87907	-0.549928
Dolastatin 11	1	1	225218	1	1	1	1	1	1	1	1	1	1	1	1	1	1	1	1	1	1	1	1	1	1	1	1	1	1	1	1	1	1	1	1	1	-0.220773	-0.220773	4.5853	-0.220773	-0.220773	-0.220773	-0.220773	-0.220773	-0.220773	-0.220773	-0.220773	-0.220773	-0.220773
Dolastatin 12	1	20765	1	1	1	1	1	1	1	8185	9357	1	1	1	1	1	1	1	1	1	1	1	1	10667	1	1	1	18695	1	1	13486	1	1	1	1	1	-0.478961	2.15779	-0.478961	-0.478961	-0.478961	-0.478961	-0.478961	-0.478961	-0.478961	1.91086	1.94635	-0.478961	-0.478961
dolichyl beta-D-glucosyl phosphate	1	1	1	1	1	1	1	1	1	1	1	1	1	1	5948	1	17854	1	1	1	1	1	1	1	1	1	1	1	1	1	1	1	1	1	1	1	-0.22052	-0.22052	-0.22052	-0.22052	-0.22052	-0.22052	-0.22052	-0.22052	-0.22052	-0.22052	-0.22052	-0.22052	-0.22052
Dorzolamide	1	9504	5254	1	1	1	1	1	1	1	1	1	1	68953	1	1	1	1	1	1	1	1	1	1	1	1	6849	15258	1	1	1	1	1	1	1	1	-0.439922	2.12092	1.9552	-0.439922	-0.439922	-0.439922	-0.439922	-0.439922	-0.439922	-0.439922	-0.439922	-0.439922	-0.439922
Dukunolide D	88572	38310	72576	1	1	94776	99613	173675	55828	18530	48770	1	1	1	98290	1	116716	66580	103159	1	1	30041	57977	1	1	1	20772	1	53891	1	17948	108463	43124	55419	1	1	0.920108	0.768768	0.884141	-1.13692	-1.13692	0.932333	0.941321	1.0417	0.836766	0.637613	0.812359	-1.13692	-1.13692
E3040 glucuronide	1	1	44049	1	1	1	1	1	1	1	1	1	1	1	1	1	1	1	1	1	1	1	1	1	1	1	1	1	1	1	1	1	1	1	1	1	-0.154303	-0.154303	6.32644	-0.154303	-0.154303	-0.154303	-0.154303	-0.154303	-0.154303	-0.154303	-0.154303	-0.154303	-0.154303
ecdysone 25-O-D-glucopyranoside	1	1	1	1	1	1	1	1	1	1	1	1	1	1	1	1	1	1	1	1	5154	1	1	1	1	1	1	1	1	1	1	1	1	1	1	1	-0.154303	-0.154303	-0.154303	-0.154303	-0.154303	-0.154303	-0.154303	-0.154303	-0.154303	-0.154303	-0.154303	-0.154303	-0.154303
Ectoine	3018332	3359641	935444	1	4331399	1350063	1	2254572	1393453	379794	2207756	1	690846	995399	1	1	1	1	1	2041759	1	122589	754355	1	1	889877	1759068	275528	1058478	1	1044691	1	866459	1155733	758334	270605	0.872058	0.888298	0.694478	-1.38972	0.92681	0.750094	-1.38972	0.827832	0.75489	0.557835	0.824651	-1.38972	0.64853
EHNA	1	1	83351	306694	1	1	1	1	1	1	1	1	1	1	1	1	1	1	1	1	1	1	1	1	1	1	1	14738	1	1	1	1	1	1	1	1	-0.272224	-0.272224	3.58772	4.03153	-0.272224	-0.272224	-0.272224	-0.272224	-0.272224	-0.272224	-0.272224	-0.272224	-0.272224
Emmotin A	1	1	1	1	1	1	1	1	1	1	1	1	1	1	1	1	1	1	8929	1	5911	1	1	1	1	1	6069	1	1	1	1	1	1	1	7622	1	-0.401853	-0.401853	-0.401853	-0.401853	-0.401853	-0.401853	-0.401853	-0.401853	-0.401853	-0.401853	-0.401853	-0.401853	-0.401853
Enalkiren	1	1	1	1	1	1	1	1	1	1	1	1	1	1	1	1	1	1	13785	1	1	1	1	1	1	1	1	1	1	9105	1	1	1	1	1	1	-0.220871	-0.220871	-0.220871	-0.220871	-0.220871	-0.220871	-0.220871	-0.220871	-0.220871	-0.220871	-0.220871	-0.220871	-0.220871
Enhydrin	1	1	9915	1	1	1	1	1	1	1	1	1	1	1	1	1	1	1	1	1	30022	1	1	1	1	1	1	1	1	1	1	1	1	1	1	1	-0.220556	-0.220556	4.14812	-0.220556	-0.220556	-0.220556	-0.220556	-0.220556	-0.220556	-0.220556	-0.220556	-0.220556	-0.220556
Epimedin C	1	1	183129	1	1	1	1	13727	1	1	1	1	1	26979	1	1	1	1	1	1	1	1	1	1	1	1	109172	1	1	1	1	1	1	1	1	1	-0.318941	-0.318941	3.41711	-0.318941	-0.318941	-0.318941	-0.318941	2.61834	-0.318941	-0.318941	-0.318941	-0.318941	-0.318941
Epirubicin glucuronide	1	1	1	1	1	1	1	1	1	1	1	1	1	1	1	1	1	51946	39352	1	1	1	1	1	1	1	1	1	1	1	1	1	7575	1	1	1	-0.272995	-0.272995	-0.272995	-0.272995	-0.272995	-0.272995	-0.272995	-0.272995	-0.272995	-0.272995	-0.272995	-0.272995	-0.272995
Ergosine	1	1	1	1	1	1	1	1	1	1	1	1	1	1	1	1	1	262634	1	1	1	1	1	1	1	1	1	1	1	1	1	1	73234	1	6559	1	-0.271126	-0.271126	-0.271126	-0.271126	-0.271126	-0.271126	-0.271126	-0.271126	-0.271126	-0.271126	-0.271126	-0.271126	-0.271126
Erythrono-1,4-lactone	1	1	1	1	12095	1	1	1	1	1	1	1	1	1	1	8414	1	1	1	1	1	1	94345	1	1	1	1	1	1	1	1	1	1	1	150349	1	-0.360448	-0.360448	-0.360448	-0.360448	2.29249	-0.360448	-0.360448	-0.360448	-0.360448	-0.360448	-0.360448	-0.360448	-0.360448
Esculentic acid (Phytolacca)	1	1	1	1	1	1	1	1	1	1	1	1	1	1	1	1	1	1	1	1	1	1	1	5235	1	1	1	1	1	1	1	1	1	1	1	1	-0.154303	-0.154303	-0.154303	-0.154303	-0.154303	-0.154303	-0.154303	-0.154303	-0.154303	-0.154303	-0.154303	-0.154303	-0.154303
Ethyl 4-methylphenoxyacetate	1	1	1	39409	1	1	1	1	1	1	1	23470	1	1	1	1	1	1	1	1	1	1	1	1	1	1	1	1	1	1	1	1	1	1	1	1	-0.318633	-0.318633	-0.318633	2.7806	-0.318633	-0.318633	-0.318633	-0.318633	-0.318633	-0.318633	-0.318633	2.62881	-0.318633
Eudesmin	25739836	43639936	76157872	43513904	12712235	25593024	44953060	34617288	1	1098111	878612	18600596	6540539	37411068	31200124	40420960	4427123	1	1	1	8500889	28508030	1	41655564	1	22898434	13447094	1	1	18706328	13622988	4320685	28857568	1	3820133	1	0.721233	0.788836	0.860141	0.788466	0.630895	0.7205	0.792632	0.759177	-1.46381	0.317296	0.28874	0.679635	0.545798
Euphorbia factor Ti2	1	1	1	1	1	1	1	1	1	1	1	1	1	1	1	1	1	1	1	1	1	1	1	5555	1	1	1	1	1	1	1	1	1	1	1	1	-0.154303	-0.154303	-0.154303	-0.154303	-0.154303	-0.154303	-0.154303	-0.154303	-0.154303	-0.154303	-0.154303	-0.154303	-0.154303
Evasterioside C	1	1	1	1	1	1	1	1	1	1	1	1	1	31631	1	1	1	1	1	1	1	1	1	1	1	1	1	1	1	1	1	1	1	1	1	1	-0.154303	-0.154303	-0.154303	-0.154303	-0.154303	-0.154303	-0.154303	-0.154303	-0.154303	-0.154303	-0.154303	-0.154303	-0.154303
Exiguaflavanone B	1	123237	1	1	1	1	21134	26971	1	1	9414	1	1	1	1	1	1	43675	25572	1	1	1	1	1	1	33233	18845	11695	1	1	28225	1	1	1	33636	1	-0.623262	1.88521	-0.623262	-0.623262	-0.623262	-0.623262	1.50788	1.56007	-0.623262	-0.623262	1.33482	-0.623262	-0.623262
FAD / Flavin adenine dinucleotide	1	1	1	1	1	1	1	1	1	1	1	1	1	1	1	1	1	1	1	1	1	1	1	7829	1	1	1	1	1	1	1	1	1	1	1	1	-0.154303	-0.154303	-0.154303	-0.154303	-0.154303	-0.154303	-0.154303	-0.154303	-0.154303	-0.154303	-0.154303	-0.154303	-0.154303
Falcarinone	1	1	120879	173350	1	1	1	1	1	1	1	1	1	1	1	1	1	1	1	1	142200	1	1	1	1	1	1	1	1	1	1	1	1	1	1	1	-0.274006	-0.274006	3.50577	3.62221	-0.274006	-0.274006	-0.274006	-0.274006	-0.274006	-0.274006	-0.274006	-0.274006	-0.274006
Fasciculic acid B	1	1	1	15952	1	1	1	1	1	1	1	1	1	1	1	19660	1	1	1	1	1	1	1	1	1	71732	1	1	1	1	1	1	1	1	1	1	-0.319977	-0.319977	-0.319977	2.87005	-0.319977	-0.319977	-0.319977	-0.319977	-0.319977	-0.319977	-0.319977	-0.319977	-0.319977
Fasciculic acid C	1	1	1	36950	1	1	1	1	1	1	1	1	1	1	1	1	1	1	1	1	16154	1	1	1	1	1	1	1	1	1	1	1	1	1	1	1	-0.220735	-0.220735	-0.220735	4.60449	-0.220735	-0.220735	-0.220735	-0.220735	-0.220735	-0.220735	-0.220735	-0.220735	-0.220735
Febrifugine	1	1	38135	1	1	1	1	1	1	1	1	1	1	1	1	1	1	1	1	327156	1	1	16347	1	45073	1	1	1	1	1	1	1	1	1	1	1	-0.318779	-0.318779	2.91576	-0.318779	-0.318779	-0.318779	-0.318779	-0.318779	-0.318779	-0.318779	-0.318779	-0.318779	-0.318779
Finasteride	1	1	1	39684	1	1	1	1	1	1	1	1	1	1	1	1	1	1	1	1	1	1	1	1	1	1	1	1	1	1	1	1	1	6642	1	1	-0.21995	-0.21995	-0.21995	4.82481	-0.21995	-0.21995	-0.21995	-0.21995	-0.21995	-0.21995	-0.21995	-0.21995	-0.21995
Flumethasone pivalate	1	1	1	1	1	1	1	1	1	1	1	1	1	1	1	1	1	1	1	1	1	8945	1	1	1	1	1	10080	1	1	1	1	11330	14565	1	1	-0.362802	-0.362802	-0.362802	-0.362802	-0.362802	-0.362802	-0.362802	-0.362802	-0.362802	-0.362802	-0.362802	-0.362802	-0.362802
Fluprostenol-d4	1	1	1	1	1	1	1	1	1	1	1	1	1	1	1	75062	1	1	1	1	1	1	1	1	1	15388	7198	1	1	1	1	1	1	1	1	1	-0.360937	-0.360937	-0.360937	-0.360937	-0.360937	-0.360937	-0.360937	-0.360937	-0.360937	-0.360937	-0.360937	-0.360937	-0.360937
FMNH	1	1	385574	1	1	1	1	1	1	1	1	1	1	1	9171	1	1	1	1	1	206293	1	1	1	1	1	1	1	1	1	1	1	5939	1	1	1	-0.315462	-0.315462	3.65587	-0.315462	-0.315462	-0.315462	-0.315462	-0.315462	-0.315462	-0.315462	-0.315462	-0.315462	-0.315462
Fonsecinone B	1	1	291627	1	1	1	1	1	1	1	1	1	1	1	1	1	1	1	1	1	1	1	1	1	1	1	1	1	1	1	5939	1	1	1	1	1	-0.217142	-0.217142	5.17754	-0.217142	-0.217142	-0.217142	-0.217142	-0.217142	-0.217142	-0.217142	-0.217142	-0.217142	-0.217142
Formylmethionyl-leucyl-phenylalanine methyl ester	1	1	333594	202515	1	35439	1	1	1	95511	1	1	1	1	27980	117397	1	1	77305	146425	247968	92052	1	1	69000	257413	1	124868	1	89020	1	1	111542	202966	1	1	-0.895724	-0.895724	1.27077	1.18574	-0.895724	0.888816	-0.895724	-0.895724	-0.895724	1.05771	-0.895724	-0.895724	-0.895724
Formylmethionyl-leucyl-phenylalanine methyl ester	1	1	1	101975	1	1	1	1	13947	39324	1	30931	1	30745	1	43250	1	1	1	42392	1	1	1	138587	1	74883	1	52679	1	1	1	1	1	1	1	1	-0.69571	-0.69571	-0.69571	1.59409	-0.69571	-0.69571	-0.69571	-0.69571	1.19908	1.40489	-0.69571	1.35723	-0.69571
Forskolin	1	1	1	1	1	1	1	1	8656	1	1	1	1	12785	6044	1	1	1	1	1	1	1	1	1	1	1	1	1	1	1	1	1	1	1	1	1	-0.273861	-0.273861	-0.273861	-0.273861	-0.273861	-0.273861	-0.273861	-0.273861	3.55585	-0.273861	-0.273861	-0.273861	-0.273861
Fucalpha1-2Galbeta1-3(Fucalpha1-4)GlcNAcbeta1-3Galbeta1-4Glcbeta-Cer(d18:1/22:0)	1	1	752992	1	1	1	2073915	6607388	3278427	1	1	1	1	1	1	1173784	336018	1	1	1	770310	1	1	1	1	1	1	211550	1	1	1	1	1	3275722	1	1	-0.586535	-0.586535	1.58791	-0.586535	-0.586535	-0.586535	1.75071	1.93691	1.8243	-0.586535	-0.586535	-0.586535	-0.586535
Fumitremorgin B	1	1	1	33254	1	10929	1	1	1	1	1	1	1	1	5499	1	1	1	1	1	1	1	1	1	1	1	1	1	1	1	1	1	1	1	1	1	-0.273123	-0.273123	-0.273123	3.94377	-0.273123	3.4931	-0.273123	-0.273123	-0.273123	-0.273123	-0.273123	-0.273123	-0.273123
Furosemide	1	1	1	1	1	1	1	1	1	1	1	1	1	1	1	675999	1	1	1	1	1	1	1	1	1	1	1	1	1	1	1	1	1	1	1	1	-0.218506	-0.218506	-0.218506	-0.218506	-0.218506	-0.218506	-0.218506	-0.218506	-0.218506	-0.218506	-0.218506	-0.218506	-0.218506
Fusicoccin H	1	1	1	17671	1	1	1	1	1	1	1	1	1	1	14541	21384	1	1	1	26831	1	1	1	1	1	1	1	1	1	1	1	1	1	7526	1	1	-0.362793	-0.362793	-0.362793	2.71235	-0.362793	-0.362793	-0.362793	-0.362793	-0.362793	-0.362793	-0.362793	-0.362793	-0.362793
Gal?1-3[Fuc?1-4]GlcNAc?-Sp	11874	49383	305321	174504	1	1	25252	25878	10746	32725	27109	1	1	55063	1	37247	1	1	1	36968	1	5029	1	29205	40365	26050	1	53989	1	1	20291	21112	38086	114322	1	94791	0.643257	0.91294	1.25765	1.1518	-1.132	-1.132	0.786032	0.790665	0.62437	0.835084	0.799459	-1.132	-1.132
Gal?1-4[Fuc?1-3]GlcNAc?-Sp	1	1	28381	1	1	1	1	1	1	1	1	1	1	1	1	40887	1	1	1	1	1	1	1	39874	1	1	1	1	1	1	1	1	1	1	1	1	-0.273991	-0.273991	3.47593	-0.273991	-0.273991	-0.273991	-0.273991	-0.273991	-0.273991	-0.273991	-0.273991	-0.273991	-0.273991
Galalpha1-3(Fucalpha1-2)Galbeta1-3(Fucalpha1-4)GlcNAcbeta1-3Galbeta1-4Glcbeta-Cer(d18:1/24:0)	1	1	69203	1	1	1	1	1	1	1	1	1	1	1	1	1	1	1	1	1	1	1	1	1	1	1	1	1	1	1	1	1	1	1	1	1	-0.154303	-0.154303	6.32644	-0.154303	-0.154303	-0.154303	-0.154303	-0.154303	-0.154303	-0.154303	-0.154303	-0.154303	-0.154303
Galalpha1-3(Fucalpha1-2)Galbeta1-3GalNAcbeta1-4Galbeta1-4Glcbeta-Cer(d18:1/24:0)	1	1	620604	1	1	1	1250739	3465545	1988262	1	1	1	1	1	1	835080	238233	1	1	1	1	1	1	1	1	1	1	180857	1	1	1	1	1	2212080	1	1	-0.550673	-0.550673	1.7183	-0.550673	-0.550673	-0.550673	1.83751	2.01087	1.91636	-0.550673	-0.550673	-0.550673	-0.550673
Galalpha1-3Galalpha1-3Galalpha1-3Galalpha1-4Galbeta1-4Glcbeta-Cer(d18:1/22:0)	1	1	680145	1	1	1	1	1	1	1	1	1	1	1	1	1	1	1	1	1	650668	1	1	1	1	1	1	1	1	1	1	1	1	1	1	1	-0.273694	-0.273694	3.69361	-0.273694	-0.273694	-0.273694	-0.273694	-0.273694	-0.273694	-0.273694	-0.273694	-0.273694	-0.273694
Galalpha1-3Galalpha1-3Galalpha1-3Galalpha1-4Galbeta1-4Glcbeta-Cer(d18:1/26:0)	1	1	227499	1	1	1	1	1	1	1	1	1	1	1	1	1	166914	1	1	1	167159	1	1	1	1	1	1	1	1	1	1	1	1	1	1	1	-0.320485	-0.320485	3.13593	-0.320485	-0.320485	-0.320485	-0.320485	-0.320485	-0.320485	-0.320485	-0.320485	-0.320485	-0.320485
Galbeta1-4(NeuAcalpha2-3)Galbeta1-4Glcbeta-Cer(d18:1/24:0)	1	1	30856	366564	1	1	1	1	1	1	1	1	1	1	1	1	1	1	1	1	1	1	1	1	1	1	1	1	1	1	1	1	1	1	1	1	-0.319485	-0.319485	2.59977	3.29868	-0.319485	-0.319485	-0.319485	-0.319485	-0.319485	-0.319485	-0.319485	-0.319485	-0.319485
GalNAcalpha1-3(Fucalpha1-2)Galbeta1-3GlcNAcbeta1-3Galbeta1-4Glcbeta-Cer(d18:1/18:0)	1	1	65668	1	1	1	1	1	1	1	1	1	1	1	1	1	92243	1	1	1	1	1	1	1	1	1	1	30289	1	1	1	1	1	1	1	1	-0.320313	-0.320313	3.07685	-0.320313	-0.320313	-0.320313	-0.320313	-0.320313	-0.320313	-0.320313	-0.320313	-0.320313	-0.320313
GalNAcalpha1-3(Fucalpha1-2)Galbeta1-3GlcNAcbeta1-3Galbeta1-4Glcbeta-Cer(d18:1/22:0)	1	1	971522	1	1	1	1	1	1	1	1	1	1	1	1	1	241524	1	1	1	958582	1	1	1	1	1	1	177734	1	1	1	1	1	1	1	1	-0.362597	-0.362597	2.87923	-0.362597	-0.362597	-0.362597	-0.362597	-0.362597	-0.362597	-0.362597	-0.362597	-0.362597	-0.362597
GalNAcbeta1-4(Galalpha1-3Galbeta1-4GlcNAcbeta1-3)Galbeta1-4Glcbeta-Cer(d18:1/20:0)	1	1	35615	1	1	1	1	1	1	1	1	1	1	1	1	1	1	1	1	1	1	1	1	1	1	1	1	1	1	1	1	1	1	1	1	1	-0.154303	-0.154303	6.32644	-0.154303	-0.154303	-0.154303	-0.154303	-0.154303	-0.154303	-0.154303	-0.154303	-0.154303	-0.154303
Ganglioside GA1 (d18:1/9Z-18:1)	1	1	471698	353759	1	1	1	1	1	238656	1	283079	1	1	67657	1	1	1	1	1	1	1	1	1	1	1	1	1	1	1	1	1	1	1	1	1	-0.362604	-0.362604	2.85164	2.78085	-0.362604	-0.362604	-0.362604	-0.362604	-0.362604	2.68401	-0.362604	2.72601	-0.362604
Ganglioside GM1 (d18:1/22:1(13Z))	1	1	349161	1	1	1	1	1	1	98452	1	1	1	1	1	1	297490	1	1	1	351738	1	1	1	1	1	1	115299	1	1	1	1	1	1	1	1	-0.402947	-0.402947	2.5321	-0.402947	-0.402947	-0.402947	-0.402947	-0.402947	-0.402947	2.24098	-0.402947	-0.402947	-0.402947
Ganglioside GM2 (d18:0/14:0)	1	1	220995	1	1	1	1	1	1	1	1	1	1	1	1	1	1	1	1	396065	1	1	1	899665	1	1	1	1	1	1	1	1	1	1	1	1	-0.273738	-0.273738	3.36283	-0.273738	-0.273738	-0.273738	-0.273738	-0.273738	-0.273738	-0.273738	-0.273738	-0.273738	-0.273738
Ganglioside GM2 (d18:0/18:1(11Z))	1	1	1320230	1	1	1	4548387	1	7141810	1	41826	1	1	1	1	1994131	452513	1	1	1	887213	1	1	1	1	1	1	299879	77920	1	1	1	1	1	102068	1	-0.619048	-0.619048	1.66232	-0.619048	-0.619048	-0.619048	1.86256	-0.619048	1.93559	-0.619048	1.10352	-0.619048	-0.619048
Ganglioside GM3 (d18:1/14:0)	1	1	1	1	1	1	1	1	1	1	1	1	1	1	1	1	1	1	1	1	16316	1	1	22549	1	1	1	1	1	1	1	1	1	1	1	1	-0.220898	-0.220898	-0.220898	-0.220898	-0.220898	-0.220898	-0.220898	-0.220898	-0.220898	-0.220898	-0.220898	-0.220898	-0.220898
Ganglioside GM3 (d18:1/22:0)	1	1	1120610	832747	1	1	1	1	1	614409	1	630164	1	1	1	1	1	1	1	1	1	1	1	1	1	1	1	79184	1	85741	1	1	1	1	1	1	-0.477382	-0.477382	2.29203	2.233	-0.477382	-0.477382	-0.477382	-0.477382	-0.477382	2.17255	-0.477382	2.17758	-0.477382
Ganglioside GQ1c (d18:0/14:0)	1	1	1	1	1	1	1	1	1	1	1	1	1	1	1	1	1	1	1	1	1	1	1	1	1	24212	1	1	1	1	1	1	1	1	1	1	-0.154303	-0.154303	-0.154303	-0.154303	-0.154303	-0.154303	-0.154303	-0.154303	-0.154303	-0.154303	-0.154303	-0.154303	-0.154303
Ganoderic acid beta	1	1	11213	93266	1	1	1	1	1	1	1	1	1	1	1	109134	1	12882	1	1	1	1	1	48597	1	1	1	1	1	1	1	1	1	1	1	1	-0.401717	-0.401717	2.07811	2.64147	-0.401717	-0.401717	-0.401717	-0.401717	-0.401717	-0.401717	-0.401717	-0.401717	-0.401717
Gentiobiose	1	1	1	38113	22210	1	1	10173	10921	1	1	1	1	7778	1	25919	1	1	1	1	1	1	12972	1	1	1	15755	1	1	1	1	1	1	1	1	1	-0.478469	-0.478469	-0.478469	2.26237	2.12205	-0.478469	-0.478469	1.91917	1.93761	-0.478469	-0.478469	-0.478469	-0.478469
gibberellin A2	1	1	1	1	1	1	1	1	1	1	1	1	1	1	1	1	1	1	1	1	1	1	1	1	1	1	1	1	1	1	1	1	1	1	7103	1	-0.154303	-0.154303	-0.154303	-0.154303	-0.154303	-0.154303	-0.154303	-0.154303	-0.154303	-0.154303	-0.154303	-0.154303	-0.154303
Gibberellin A8-catabolite	1	1	1	1	1	1	1	1	1	1	1	1	1	1	25096	1	1	1	1	1	1	1	1	1	1	1	1	1	1	1	1	1	5376	1	1	1	-0.220147	-0.220147	-0.220147	-0.220147	-0.220147	-0.220147	-0.220147	-0.220147	-0.220147	-0.220147	-0.220147	-0.220147	-0.220147
Gingerenone B	281216	1	1	1	1	1	1	1	1	1	1	1	1	1	1	1	31457	23653	321477	1	1	1	1	1	1	1	1	1	1	1	1	1	1	1	1	1	2.63862	-0.401472	-0.401472	-0.401472	-0.401472	-0.401472	-0.401472	-0.401472	-0.401472	-0.401472	-0.401472	-0.401472	-0.401472
Gingerol	117543	193795	252137	217807	121586	114113	111727	189557	94968	144493	67548	93353	43000	161517	128701	197712	195788	222769	229416	208406	186346	68408	66400	265002	116605	14114	96640	113748	54034	69922	1	80093	84380	129999	166429	199466	0.2291	0.423234	0.525416	0.468587	0.24223	0.217602	0.209397	0.414649	0.146296	0.30925	0.0140114	0.139636	-0.161346
Ginsenoside Rs2	1	1	1	17780	1	1	1	1	1	1	1	1	1	1	1	1	1	1	1	1	1	1	1	1	1	1	1	1	1	1	1	1	1	1	1	1	-0.154303	-0.154303	-0.154303	6.32644	-0.154303	-0.154303	-0.154303	-0.154303	-0.154303	-0.154303	-0.154303	-0.154303	-0.154303
Ginsenoyne A linoleate	1	1	54732	1	1	1	1	1	1	26452	1	1	1	1	1	1	1	1	1	1	1	1	1	1	1	1	1	1	1	1	1	1	1	1	1	1	-0.220791	-0.220791	4.57565	-0.220791	-0.220791	-0.220791	-0.220791	-0.220791	-0.220791	4.25599	-0.220791	-0.220791	-0.220791
Glabrin C	1	25352	1	1	1	1	1	21996	6030	9631	1	1	1	1	1	1	1	12113	1	20156	1	1	1	27496	1	14500	1	1	1	1	11496	1	1	17500	1	1	-0.587527	1.79316	-0.587527	-0.587527	-0.587527	-0.587527	-0.587527	1.75982	1.45601	1.56593	-0.587527	-0.587527	-0.587527
Glaucarubin	1	1	1	1	1	1	1	1	1	1	1	1	1	1	1	1	1	1	1	1	1	1	21627	1	1	1	1	1	1	1	1	1	1	1	10038	1	-0.220744	-0.220744	-0.220744	-0.220744	-0.220744	-0.220744	-0.220744	-0.220744	-0.220744	-0.220744	-0.220744	-0.220744	-0.220744
Gliquidone	1	1	19322	1	1	1	1	1	1	1	1	1	1	10676	1	23481	1	1	1	1	1	1	1	1	1	1	7704	1	1	1	1	1	1	1	1	1	-0.362605	-0.362605	2.84063	-0.362605	-0.362605	-0.362605	-0.362605	-0.362605	-0.362605	-0.362605	-0.362605	-0.362605	-0.362605
Gln Lys Lys	1	1	18822	1	1	1	1	1	1	1	1	1	1	1	1	1	1	1	1	1	1	1	1	1	1	1	1	1	1	1	1	1	1	1	1	1	-0.154303	-0.154303	6.32644	-0.154303	-0.154303	-0.154303	-0.154303	-0.154303	-0.154303	-0.154303	-0.154303	-0.154303	-0.154303
Gln Val Leu	1	1	10566	62975	1	1	1	1	1	1	1	63662	1	1	1	11382	1	1	1	1	9293	1	1	1	1	1	1	1	1	1	1	1	1	1	1	1	-0.401397	-0.401397	2.15672	2.64957	-0.401397	-0.401397	-0.401397	-0.401397	-0.401397	-0.401397	-0.401397	2.65257	-0.401397
Glu Asn Leu	1	1	1	11789	1	1	1	1	1	1	1	1	1	1	1	1	1	1	1	1	1	1	1	1	1	1	1	1	1	1	1	1	1	1	1	1	-0.154303	-0.154303	-0.154303	6.32644	-0.154303	-0.154303	-0.154303	-0.154303	-0.154303	-0.154303	-0.154303	-0.154303	-0.154303
Glu Glu Gln	1	1	1	1	1	1	1	1	1	1	1	1	1	1	1	1	1	1	1	1	1	1	1	175518	1	1	1	1	1	1	1	1	1	1	1	1	-0.154303	-0.154303	-0.154303	-0.154303	-0.154303	-0.154303	-0.154303	-0.154303	-0.154303	-0.154303	-0.154303	-0.154303	-0.154303
Glu Ile Arg	278464	799776	215867	181950	226804	194074	230381	123394	106914	669584	81648	187585	1	32421	13427	1	102971	1	371634	1349358	58549	239207	1	583938	52340	370075	1	330270	128123	93027	107679	26206	1	2607516	186910	551713	0.539073	0.752392	0.48759	0.453029	0.497583	0.466072	0.500747	0.374509	0.345523	0.716468	0.291012	0.459196	-1.9958
Glu Ile Lys	1	1	1	1	1	1	1	1	1	1	1	1	1	1	1	1	1	1	1	1	1	1	1	8748	1	10699	1	1	1	1	1	1	1	1	1	1	-0.220915	-0.220915	-0.220915	-0.220915	-0.220915	-0.220915	-0.220915	-0.220915	-0.220915	-0.220915	-0.220915	-0.220915	-0.220915
Glu Thr Tyr	1	1	1	49260	1	1	15167	1	15561	22991	1	1	1	5046	1	1	1	18764	15589	1	1	1	1	1	1	1	1	19880	1	1	1	1	1	36643	1	1	-0.55106	-0.55106	-0.55106	1.99895	-0.55106	-0.55106	1.72094	-0.55106	1.72699	1.81911	-0.55106	-0.55106	-0.55106
Glucocleomin	1	1	1	1	1	1	1	1	1	1	1	1	1	1	1	1	42911	1	1	1	1	1	1	1	1	1	1	1	1	1	1	1	1	1	1	1	-0.154303	-0.154303	-0.154303	-0.154303	-0.154303	-0.154303	-0.154303	-0.154303	-0.154303	-0.154303	-0.154303	-0.154303	-0.154303
Glutathionylcobalamin	1	1	257488	1	1	1	1	1	1	1	1	1	1	1	1	1	1	1	1	1	221088	1	1	1	1	1	1	1	1	1	1	1	1	1	1	1	-0.273955	-0.273955	3.64435	-0.273955	-0.273955	-0.273955	-0.273955	-0.273955	-0.273955	-0.273955	-0.273955	-0.273955	-0.273955
Glycerophospho-N-Oleoyl Ethanolamine	1	1	1	1	1	60718	1	86709	114608	113876	1	1	1	1	1	1	1	1	1	1	1	1	1	1	1	1	1	1	1	178452	81250	1	1	60786	1	1	-0.51481	-0.51481	-0.51481	-0.51481	-0.51481	1.74683	-0.51481	1.81999	1.87727	1.87596	-0.51481	-0.51481	-0.51481
Glycine, N-[(3a,5b,7a)-3-hydroxy-24-oxo-7-(sulfooxy)cholan-24-yl]-	1	1	1	1	1	1	1	1	1	1	1	1	1	1	1	112543	1	1	1	37080	1	1	1	1	1	1	1	1	1	1	1	1	1	1	1	1	-0.320185	-0.320185	-0.320185	-0.320185	-0.320185	-0.320185	-0.320185	-0.320185	-0.320185	-0.320185	-0.320185	-0.320185	-0.320185
Glycocholic acid	1	1	1	1	1	1	1	1	1	1	1	1	1	1	1	107366	1	1	1	1	1	1	1	1	1	1	1	1	1	1	1	1	1	1	1	1	-0.154303	-0.154303	-0.154303	-0.154303	-0.154303	-0.154303	-0.154303	-0.154303	-0.154303	-0.154303	-0.154303	-0.154303	-0.154303
Glycodeoxycholate	1	184728	1	52167	21386	1	1	65959	22727	1	1	1	1	1	1	208800	27123	1	1	1	1	1	18180	1	1	1	59853	1	1	1	1	1	1	101917	8054	1	-0.620912	1.80631	-0.620912	1.55322	1.37474	-0.620912	-0.620912	1.60018	1.38692	-0.620912	-0.620912	-0.620912	-0.620912
Graecunin E	1	1	1	1	1	1	1	1	1	1	1	1	1	1	1	1	1	1	1	1	1	1	1	15755	1	1	1	1	1	1	1	1	1	1	1	1	-0.154303	-0.154303	-0.154303	-0.154303	-0.154303	-0.154303	-0.154303	-0.154303	-0.154303	-0.154303	-0.154303	-0.154303	-0.154303
Gravolenic acid	1	1	84743	32374	1	1	51546	1	1	1	1	1	1	1	1	1	1	1	1	1	1	1	1	1	1	1	1	1	1	30435	1	1	17585	59697	1	1	-0.441279	-0.441279	2.40417	2.16288	-0.441279	-0.441279	2.27951	-0.441279	-0.441279	-0.441279	-0.441279	-0.441279	-0.441279
Grayanotoxin I	1	1	1	20318	1	5691	1	1	40599	5811	1	1	1	29256	1	1	6988	10347	10178	1	5310	1	1	1	5656	1	10366	8465	1	1	10145	1	1	1	6212	1	-0.77194	-0.77194	-0.77194	1.40063	-0.77194	1.12189	-0.77194	-0.77194	1.55225	1.12647	-0.77194	-0.77194	-0.77194
GSSG / L-Gluthathione (oxidized)	1	1	1	14661	1	1	1	6498	1	1	1	1	1	10128	1	1	1	1	1	1	1	9761	1	1	1	1	7230	1	1	1	1	1	1	1	1	1	-0.441221	-0.441221	-0.441221	2.2775	-0.441221	-0.441221	-0.441221	2.04689	-0.441221	-0.441221	-0.441221	-0.441221	-0.441221
GW 7647	1	1	1	1	1	1	1	1	1	1	1	1	1	1	1	1	1	1	18597	1	1	1	1	1	1	1	1	1	1	1	1	1	1	1	1	1	-0.154303	-0.154303	-0.154303	-0.154303	-0.154303	-0.154303	-0.154303	-0.154303	-0.154303	-0.154303	-0.154303	-0.154303	-0.154303
Halofenozide	1	1	6273	7046	1	1	1	1	1	1	1	52747	1	1	1	1	1	1	1	1	1	1	1	1	1	1	1	1	1	25709	1	1	1	1	1	1	-0.361645	-0.361645	2.42222	2.45922	-0.361645	-0.361645	-0.361645	-0.361645	-0.361645	-0.361645	-0.361645	3.10012	-0.361645
Harderoporphyrinogen	1	1	1	1	1	1	1	1	1	1	1	1	1	1	1	22872	1	1	1	1	1	1	1	1	1	1	1	1	1	1	1	1	1	1	1	1	-0.154303	-0.154303	-0.154303	-0.154303	-0.154303	-0.154303	-0.154303	-0.154303	-0.154303	-0.154303	-0.154303	-0.154303	-0.154303
HC Toxin	1	1	1	6868	1	1	1	1	1	1	1	1	1	1	1	1	1	1	1	1	1	1	1	12999	1	1	1	1	1	1	1	1	1	1	1	1	-0.273907	-0.273907	-0.273907	3.41539	-0.273907	-0.273907	-0.273907	-0.273907	-0.273907	-0.273907	-0.273907	-0.273907	-0.273907
Hebevinoside XI	1	1	39108	1	1	1	1	1	1	1	1	1	1	24373	1	1	1	1	1	1	1	1	1	1	1	1	53610	1	1	1	1	1	1	1	1	1	-0.273889	-0.273889	3.57968	-0.273889	-0.273889	-0.273889	-0.273889	-0.273889	-0.273889	-0.273889	-0.273889	-0.273889	-0.273889
Hebevinoside XIII	1	1	1418451	1	1	1	531284	1	1	1	1	1	1	1	1	1	767452	1	1	1	514186	1	1	1	1	1	1	420932	170194	1	1	60024	1	1	242152	1	-0.586519	-0.586519	1.89194	-0.586519	-0.586519	-0.586519	1.72011	-0.586519	-0.586519	-0.586519	-0.586519	-0.586519	-0.586519
Heteroflavanone A	1	1	1	1	1	1	1	1	1	1	1	1	1	1	101972	1	1	1	1	1	1	1	1	1	1	1	1	1	1	1	1	1	21506	1	1	1	-0.220324	-0.220324	-0.220324	-0.220324	-0.220324	-0.220324	-0.220324	-0.220324	-0.220324	-0.220324	-0.220324	-0.220324	-0.220324
His Gln Ala	1	1	272841	1	1	1	1	1	1	1	1	1	1	1	1	1	1	1	1	1	110397	1	1	1	1	1	1	1	1	1	1	1	1	1	1	1	-0.220766	-0.220766	4.58917	-0.220766	-0.220766	-0.220766	-0.220766	-0.220766	-0.220766	-0.220766	-0.220766	-0.220766	-0.220766
His Lys Ile	1	1	1	1	1	1	1	1	1	1	1	1	1	1	1	1	1	1	1	1	1	1	1	1	1	1	6910	1	1	1	1	1	1	1	1	1	-0.154303	-0.154303	-0.154303	-0.154303	-0.154303	-0.154303	-0.154303	-0.154303	-0.154303	-0.154303	-0.154303	-0.154303	-0.154303
His Lys Val	13868	1	1	1	1	1	1	1	1	1	1	1	1	1	1	1	1	1	1	1	1	1	1	1	1	1	1	1	1	1	1	1	1	1	1	1	6.32644	-0.154303	-0.154303	-0.154303	-0.154303	-0.154303	-0.154303	-0.154303	-0.154303	-0.154303	-0.154303	-0.154303	-0.154303
His Met Gln	1	1	1	1	1	1	1	1	1	1	1	19614	1	1	1	1	1	1	1	1	1	1	1	1	1	1	1	1	1	1	1	1	1	1	1	1	-0.154303	-0.154303	-0.154303	-0.154303	-0.154303	-0.154303	-0.154303	-0.154303	-0.154303	-0.154303	-0.154303	6.32644	-0.154303
His Pro Lys	7953	1	1	1	1	11828	1	1	1	1	1	19717	1	1	1	1	59201	1	7982	1	1	1	1	1	1	1	1	1	1	1	1	1	1	1	6015	1	1.90176	-0.477304	-0.477304	-0.477304	-0.477304	2.0069	-0.477304	-0.477304	-0.477304	-0.477304	-0.477304	2.14227	-0.477304
His Val Arg	1	1	1	1	1	1	1	1	1	1	1	1	1	1	1	1	1	16066	1	1	1	1	1	1	1	1	1	1	1	1	1	1	1	1	1	6422	-0.220643	-0.220643	-0.220643	-0.220643	-0.220643	-0.220643	-0.220643	-0.220643	-0.220643	-0.220643	-0.220643	-0.220643	-0.220643
His-His-OH	1	1	31630	1	1	1	1	1	1	1	1	1	1	1	1	1	1	1	1	1	1	1	1	1	1	1	1	1	1	1	1	1	1	1	1	1	-0.154303	-0.154303	6.32644	-0.154303	-0.154303	-0.154303	-0.154303	-0.154303	-0.154303	-0.154303	-0.154303	-0.154303	-0.154303
HMB-Val-Ser-Leu-VE	1	1	1	17583	1	1	1	1	1	1	1	1	1	1	1	1	1	1	1	1	1	1	1	1	1	1	1	1	1	1	1	1	1	1	1	1	-0.154303	-0.154303	-0.154303	6.32644	-0.154303	-0.154303	-0.154303	-0.154303	-0.154303	-0.154303	-0.154303	-0.154303	-0.154303
Homobatrachotoxin	1	1	10546	1	1	1	1	1	1	1	1	1	1	1	1	1	1	1	1	1	1	1	1	1	1	1	1	1	1	1	1	1	1	1	1	1	-0.154303	-0.154303	6.32644	-0.154303	-0.154303	-0.154303	-0.154303	-0.154303	-0.154303	-0.154303	-0.154303	-0.154303	-0.154303
Honyucitrin	1	1	1	1	1	1	1	1	1	1	1	1	1	1	1	1	1	1	1	1	1	1	1	1	1	1	7777	5024	1	1	1	1	1	1	1	1	-0.220856	-0.220856	-0.220856	-0.220856	-0.220856	-0.220856	-0.220856	-0.220856	-0.220856	-0.220856	-0.220856	-0.220856	-0.220856
Hv-NCC-1	1	1	1	1	1	32855	1	1	1	1	1	1	1	1	1	1	1	1	1	1	1	1	1	1	1	1	1	1	1	1	1	1	1	1	1	1	-0.220904	-0.220904	-0.220904	-0.220904	-0.220904	4.48653	-0.220904	-0.220904	-0.220904	-0.220904	-0.220904	-0.220904	-0.220904
Hydratopyrrhoxanthinol	1	1	1	1	1	24711	1	1	1	1	1	1	1	1	1	1	1	1	1	1	1	1	1	1	1	1	1	1	1	1	1	1	1	1	1	1	-0.154303	-0.154303	-0.154303	-0.154303	-0.154303	6.32644	-0.154303	-0.154303	-0.154303	-0.154303	-0.154303	-0.154303	-0.154303
I-Methyl-4-nitro-imidazole	208670	3189530	99796	277994	1769369	107506	1	1061146	295564	438291	182834	1	1	642997	1	756535	1	1	1476662	1	341068	1	1	2604415	1	1174265	97383	92966	16523	174058	1	1	65432	208066	648662	959512	0.606344	1.04823	0.486813	0.652826	0.952739	0.498873	-1.37849	0.869889	0.662757	0.726603	0.584925	-1.37849	-1.37849
Idebenone Metabolite (?-D-Glucopyranosiduronic acid, 4-hydroxy-3-(10-hydroxydecyl)-5,6-dimethoxy-	1	36002	1	1	1	1	1	1	1	5571	1	7701	1	1	1	1	1	1	1	1	1	1	1	1	1	1	1	1	1	1	1	1	1	1	1	1	-0.272918	4.01192	-0.272918	-0.272918	-0.272918	-0.272918	-0.272918	-0.272918	-0.272918	3.24982	-0.272918	3.38205	-0.272918
Ile Ala	1	1	125768	1	1	1	1	1	1	1	1	1	1	1	22573	1	1	1	1	1	1	1	1	1	1	21219	1	1	1	1	1	1	1	1	1	1	-0.273136	-0.273136	3.97224	-0.273136	-0.273136	-0.273136	-0.273136	-0.273136	-0.273136	-0.273136	-0.273136	-0.273136	-0.273136
Ile Ala	1	1	9733	63072	1	1	1	1	1	1	1	1	1	1	1	1	1	1	1	1	1	1	1	1	1	1	1	1	1	1	1	1	1	1	1	1	-0.219946	-0.219946	3.97236	4.82548	-0.219946	-0.219946	-0.219946	-0.219946	-0.219946	-0.219946	-0.219946	-0.219946	-0.219946
Ile Ala Val	1	1	787978	828892	1	1	1	1	1	1	1	1	1	1	1	1	1	1	1	1	248414	1	1	1	1	459006	1	1	1	1	1	1	1	1	1	1	-0.362979	-0.362979	2.78167	2.7934	-0.362979	-0.362979	-0.362979	-0.362979	-0.362979	-0.362979	-0.362979	-0.362979	-0.362979
Ile Arg Ile	1	1	107136	194801	1	1	1	1	1	1	1	1	1	1	1	1	1	1	1	1	106391	1	1	1	1	1	1	1	1	1	1	1	1	1	1	1	-0.273943	-0.273943	3.49713	3.6918	-0.273943	-0.273943	-0.273943	-0.273943	-0.273943	-0.273943	-0.273943	-0.273943	-0.273943
Ile Gly	1	44297	48692	185548	1	95282	24439	1	30451	1	6594	13084	1	1	1	75294	1	1	1	59950	525135	159184	11679	104386	7458	321629	1	1	1	5007	1	1	19427	60322	44098	66607	-1.02128	0.941888	0.959246	1.20473	-1.02128	1.08243	0.832756	-1.02128	0.873114	-1.02128	0.592372	0.718109	-1.02128
Ile Leu Lys	1	1	134642	77041	1	1	1	1	1	1	1	1	1	1	1	46900	1	1	1	1	52548	5415	1	1	1	137399	1	1	1	1	1	1	1	1	1	1	-0.476972	-0.476972	2.26117	2.13173	-0.476972	-0.476972	-0.476972	-0.476972	-0.476972	-0.476972	-0.476972	-0.476972	-0.476972
Ile Lys His	1	1	1	1	1	1	1	1	1	1	1	1	1	17202	1	1	1	1	1	1	1	1	1	1	1	1	6910	1	1	1	1	1	1	1	1	1	-0.22065	-0.22065	-0.22065	-0.22065	-0.22065	-0.22065	-0.22065	-0.22065	-0.22065	-0.22065	-0.22065	-0.22065	-0.22065
Ile Met	1	1	13049	1	1	1	1	1	1	1	1	1	1	1	1	1	1	1	1	1	21164	1	1	1	1	1	1	1	1	1	1	1	1	1	1	1	-0.220857	-0.220857	4.30174	-0.220857	-0.220857	-0.220857	-0.220857	-0.220857	-0.220857	-0.220857	-0.220857	-0.220857	-0.220857
Ile Tyr Pro	1	1	1	1	1	1	1	1	1	1	1	1	1	1	1	55764	1	1	1	1	1	1	1	1	1	1	1	1	1	1	1	1	1	1	1	1	-0.154303	-0.154303	-0.154303	-0.154303	-0.154303	-0.154303	-0.154303	-0.154303	-0.154303	-0.154303	-0.154303	-0.154303	-0.154303
Imidazoleacetic acid ribotide	1	172468	1	145337	1	1	1	1	1	77316	1	1	1	1	1	233698	1	1	1	328903	550053	1	1	691446	1	1	1	111537	1	1	1	1	1	314896	1	1	-0.58724	1.62519	-0.58724	1.59379	-0.58724	-0.58724	-0.58724	-0.58724	-0.58724	1.47798	-0.58724	-0.58724	-0.58724
Indoleacrylic acid	85130	2834413	276028	549228	328278	370111	82588	196197	244469	1	132869	37346	1	120287	1005636	85837	21688	86873	3346800	5622227	413814	209122	655936	1236971	148301	1993114	86291	347953	27035	73102	46549	40406	84237	1	399231	519450	-0.0111518	1.00064	0.328377	0.526962	0.378415	0.413034	-0.0199019	0.229842	0.293333	-3.28773	0.117344	-0.248975	-3.28773
Iopromide	1	1	1	1	1	1	1	1	1	1	1	1	1	1	1	1	12703	1	556495	1	1	1	1	1	1	120273	1	1	1	1	1	1	1	1	1	1	-0.400756	-0.400756	-0.400756	-0.400756	-0.400756	-0.400756	-0.400756	-0.400756	-0.400756	-0.400756	-0.400756	-0.400756	-0.400756
Iridotrial glucoside	1102344	1	284251	1	1	426325	1	1	1	1	1	406509	1	1	1	1	1	1	2150044	1	1	1	1	2482811	1	1	1	1	1	173395	1	1	1	1	1	1	2.11445	-0.477907	1.86191	-0.477907	-0.477907	1.93744	-0.477907	-0.477907	-0.477907	-0.477907	-0.477907	1.92857	-0.477907
Iriginol hexaaceatate	1	1	1	1	1	1	1	1	102539	1	1	1	1	1	1	1	1	1	1	1	1	1	1	1	1	1	96941	1	1	1	1	1	1	1	1	1	-0.220928	-0.220928	-0.220928	-0.220928	-0.220928	-0.220928	-0.220928	-0.220928	4.42988	-0.220928	-0.220928	-0.220928	-0.220928
Isoleucyl-Glycine	1	1	9638	1	1	1	6949	1	5528	1	1	1	1	1	1	1	1	1	1	1	1	1	1	1	1	71704	1	1	1	1	6812	1	1	1	1	1	-0.361118	-0.361118	2.62175	-0.361118	-0.361118	-0.361118	2.51539	-0.361118	2.441	-0.361118	-0.361118	-0.361118	-0.361118
Isopentenyladenine	1	1	1	48829	1	1	1	125838	37914	95603	1	40695	1	83248	118840	93574	1	1	1	1	44302	1	1	181233	127774	202411	52369	188981	1	1	15314	1	1	113275	1	1	-0.895194	-0.895194	-0.895194	0.983088	-0.895194	-0.895194	-0.895194	1.14779	0.939071	1.09998	-0.895194	0.951386	-0.895194
Isoxaben	1	1	1	37126	1	1	1	1	1	1	1	1	1	1	1	1	1	1	1	1	1	1	1	1	1	1	1	1	1	1	1	1	1	1	1	17892	-0.220779	-0.220779	-0.220779	4.58219	-0.220779	-0.220779	-0.220779	-0.220779	-0.220779	-0.220779	-0.220779	-0.220779	-0.220779
Janthitrem E	1	1	1	22556	1	1	1	1	1	1	1	1	1	1	1	1	1	1	1	1	1	1	1	1	1	1	1	1	1	1	1	1	1	1	1	1	-0.154303	-0.154303	-0.154303	6.32644	-0.154303	-0.154303	-0.154303	-0.154303	-0.154303	-0.154303	-0.154303	-0.154303	-0.154303
JWH 073 N-butanoic acid metabolite-d5	29836	29995	28040	17695	1	1	14194	1	1	1	1	1	1	1	23708	1	21684	19477	19417	40304	11391	19394	20061	1	1	5385	15072	1	1	5093	5291	14354	22949	1	26444	17047	1.09824	1.09932	1.08569	0.992622	-0.984795	-0.984795	0.948052	-0.984795	-0.984795	-0.984795	-0.984795	-0.984795	-0.984795
Kaempferol 3-lathyroside-7-rhamnoside	1	1	34550	1	1	1	1	1	1	1	1	1	1	1	20390	1	1	1	1	1	1	1	1	1	1	1	1	1	1	1	1	1	1	1	1	1	-0.220851	-0.220851	4.53707	-0.220851	-0.220851	-0.220851	-0.220851	-0.220851	-0.220851	-0.220851	-0.220851	-0.220851	-0.220851
Kaempferol 4'-methyl ether 3-(2Glc-glucosylrutinoside)	1	1	1	1	1	1	1	1	1	1	1	1	1	1	1	1	1	5196	1	1	1	1	1	1	1	1	1	1	1	1	1	1	1	1	1	1	-0.154303	-0.154303	-0.154303	-0.154303	-0.154303	-0.154303	-0.154303	-0.154303	-0.154303	-0.154303	-0.154303	-0.154303	-0.154303
Kurilensoside G	1	1	1	1	1	1	1	9169	1	1	1	1	1	1	1	1	1	1	10333	1	1	1	1	1	1	1	1	1	1	1	1	1	1	1	1	1	-0.220924	-0.220924	-0.220924	-0.220924	-0.220924	-0.220924	-0.220924	4.38829	-0.220924	-0.220924	-0.220924	-0.220924	-0.220924
Kurilensoside H	1	1	1	1	1	1	1	1	1	1	1	1	1	1	1	46466	1	1	1	14956	1	1	1	1	1	1	1	1	1	1	1	1	1	19046	1	1	-0.273683	-0.273683	-0.273683	-0.273683	-0.273683	-0.273683	-0.273683	-0.273683	-0.273683	-0.273683	-0.273683	-0.273683	-0.273683
L-Alanine, N-propyl-	5439	1	1	1	47164	55041	1	1	1	1	1	1	1	10132	1	17043	1	18516	10333	1	1	55399	28321	1	1	1	1	1	1	1	1	29674	1	1	31904	1	1.14918	-0.65906	-0.65906	-0.65906	1.60327	1.63574	-0.65906	-0.65906	-0.65906	-0.65906	-0.65906	-0.65906	-0.65906
L-Arabinonic acid	1	1	1	1	1	1	1	1	1	1	1	1	1	1	13107	1	1	1	1	1	1	1	1	1	1	1	1	1	1	1	1	1	1	1	1	1	-0.154303	-0.154303	-0.154303	-0.154303	-0.154303	-0.154303	-0.154303	-0.154303	-0.154303	-0.154303	-0.154303	-0.154303	-0.154303
L-Arginine	1	1	17070	1	1	1	29418	98508	1	1	1	57601	1	1	115295	41093	1	100342	1	1	1	1	1	1	66079	1	139626	209419	1	1	59156	75116	222450	1	1	1	-0.733883	-0.733883	1.06208	-0.733883	-0.733883	-0.733883	1.16239	1.38511	-0.733883	-0.733883	-0.733883	1.28622	-0.733883
L-Glutamic acid n-butyl ester	6525459	6506017	18303714	8111597	1	1	1	9578151	1	2163694	2506964	865710	820216	14215727	1	9321492	1	1	1	1	1	1	1	1	7699235	7514947	10067176	3321404	5423595	1	1	1228188	12872239	8450310	1	1	0.925592	0.92521	1.05762	0.953444	-1.083	-1.083	-1.083	0.974718	-1.083	0.784285	0.803135	0.667027	0.660117
L-Olivosyl-oleandolide	1	1	1	1	1	1	1	46779	1	81157	1	96018	1	1	1	1	1	1	1	1	1	1	1	18999	1	1	1	1	1	1	1	1	1	1	1	1	-0.362425	-0.362425	-0.362425	-0.362425	-0.362425	-0.362425	-0.362425	2.6045	-0.362425	2.75652	-0.362425	2.80291	-0.362425
L-Urobilin	4216535	1	10151253	1	1	24865442	1043988	1	1	1	1	30246048	109686	1	1	1	406618	7713517	7873805	1	2617210	1	1	20102844	1	1	1	4248375	97852	7796472	174435	1	1	1	1	1	1.10868	-0.887078	1.22363	-0.887078	-0.887078	1.34083	0.926045	-0.887078	-0.887078	-0.887078	-0.887078	1.36646	0.63126
L-Urobilin	1	1	1	1	1	1	1	1	1	32397	1	494591	1	1	1	1	1	1	95106	1	90185	1	1	374068	26376	1	1	66329	1	1	1	1	1	1	1	1	-0.477159	-0.477159	-0.477159	-0.477159	-0.477159	-0.477159	-0.477159	-0.477159	-0.477159	1.77762	-0.477159	2.36936	-0.477159
L-Urobilinogen	1	1	1	1	1	1	1	1	1	1	1	1	1	1	1	1	1	1	1	1	1	1	1	14977	1	1	1	1	1	1	1	1	1	1	1	1	-0.154303	-0.154303	-0.154303	-0.154303	-0.154303	-0.154303	-0.154303	-0.154303	-0.154303	-0.154303	-0.154303	-0.154303	-0.154303
Lamtidine	1	1	1	1	1	1	1	1	1	1	1	1	1	1	1	1	1	41835	1	1	1	1	1	1	1	1	1	1	1	1	1	1	1	1	1	1	-0.154303	-0.154303	-0.154303	-0.154303	-0.154303	-0.154303	-0.154303	-0.154303	-0.154303	-0.154303	-0.154303	-0.154303	-0.154303
Laserpitin	1	1	21202	1	1	1	1	1	1	1	1	1	1	1	56604	1	32466	1	1	1	13383	1	1	1	1	1	1	1	1	1	1	1	103559	1	1	1	-0.362235	-0.362235	2.53323	-0.362235	-0.362235	-0.362235	-0.362235	-0.362235	-0.362235	-0.362235	-0.362235	-0.362235	-0.362235
Latifolin	1	1	1	1	1	1	1	1	1	1	1	15692	1	1	1	1	1	1	1	1	1	1	1	25623	1	1	1	6021	1	1	1	1	1	1	1	1	-0.320007	-0.320007	-0.320007	-0.320007	-0.320007	-0.320007	-0.320007	-0.320007	-0.320007	-0.320007	-0.320007	3.07051	-0.320007
Lauryl hydrogen sulfate	1	254626	6157	20168	1	1	1	1	1	1	1	1	1	1	1	1	1	1	1	1	1	1	1	1	1	1	1	1	1	1	1	1	1	1	1	1	-0.270775	4.28324	2.92144	3.35554	-0.270775	-0.270775	-0.270775	-0.270775	-0.270775	-0.270775	-0.270775	-0.270775	-0.270775
Leu Ile His	1	1	149648	1	1	1	1	1	1	1	1	1	1	1	1	1	1	1	1	1	1	1	1	1	1	1	1	1	1	1	1	1	1	1	1	1	-0.154303	-0.154303	6.32644	-0.154303	-0.154303	-0.154303	-0.154303	-0.154303	-0.154303	-0.154303	-0.154303	-0.154303	-0.154303
Leu Phe	1	1	43424	1	1	1	1	1	1	1	1	1	1	1	1	1	1	1	1	1	63735	65709	1	1	1	1	1	1	1	1	1	1	1	1	1	1	-0.273985	-0.273985	3.46858	-0.273985	-0.273985	-0.273985	-0.273985	-0.273985	-0.273985	-0.273985	-0.273985	-0.273985	-0.273985
Leu Phe	1	1	1	7654	1	1	1	1	1	1	1	1	1	1	1	1	1	1	1	1	1	1	1	1	1	1	1	1	1	1	1	1	7406	1	1	1	-0.273614	-0.273614	-0.273614	3.42009	-0.273614	-0.273614	-0.273614	-0.273614	-0.273614	-0.273614	-0.273614	-0.273614	-0.273614
Leu Tyr	1	1	1	36532	1	1	1	1	1	1	1	1	1	1	1	1	1	1	1	1	1	1	1	1	1	11273	1	1	1	1	1	1	1	1	1	1	-0.220522	-0.220522	-0.220522	4.68495	-0.220522	-0.220522	-0.220522	-0.220522	-0.220522	-0.220522	-0.220522	-0.220522	-0.220522
Leu-Asp-OH	1	1	1	1	1	19834	1	1	1	1	1	1	1	1	1	1	1	1	1	1	1	1	6136	1	1	1	1	1	1	1	1	1	1	1	31408	1	-0.319882	-0.319882	-0.319882	-0.319882	-0.319882	3.10667	-0.319882	-0.319882	-0.319882	-0.319882	-0.319882	-0.319882	-0.319882
Leucomycin A3	1	1	1	23440	1	1	1	1	1	1	1	1	1	1	1	12796	1	1	1	1	1	1	1	1	1	1	1	1	1	1	1	1	1	1	1	1	-0.220817	-0.220817	-0.220817	4.56015	-0.220817	-0.220817	-0.220817	-0.220817	-0.220817	-0.220817	-0.220817	-0.220817	-0.220817
Levobunolol sulfate	1	1	1	1	1	1	1	1	1	1	1	13362	1	1	1	1	1	1	1	1	1	1	1	1	1	1	1	1	1	33158	1	1	1	1	1	1	-0.220687	-0.220687	-0.220687	-0.220687	-0.220687	-0.220687	-0.220687	-0.220687	-0.220687	-0.220687	-0.220687	4.20218	-0.220687
Lindheimerine	1	1	7654	1	1	1	1	1	1	1	1	1	1	1	1	25672	1	1	1	1	1	1	1	39362	1	5700	1	1	1	1	1	1	1	25146	1	1	-0.402155	-0.402155	2.20401	-0.402155	-0.402155	-0.402155	-0.402155	-0.402155	-0.402155	-0.402155	-0.402155	-0.402155	-0.402155
Longifolonine	1	1	1	1	1	1	1	1	1	1	1	1	1	1	93683	1	1	1	1	1	1	1	1	1	1	1	1	1	1	1	1	1	20939	1	1	1	-0.220362	-0.220362	-0.220362	-0.220362	-0.220362	-0.220362	-0.220362	-0.220362	-0.220362	-0.220362	-0.220362	-0.220362	-0.220362
Lopinavir	1	1	1	1	1	1	1	1	1	1	1	1	1	1	1	16679	1	1	1	1	1	1	1	1	1	1	1	1	1	1	1	1	1	1	1	1	-0.154303	-0.154303	-0.154303	-0.154303	-0.154303	-0.154303	-0.154303	-0.154303	-0.154303	-0.154303	-0.154303	-0.154303	-0.154303
Losartan	1	1	20092052	1	1	1	1	1	1	1	1	1	50286	1	479790	1	1	1	1	1	6581272	1	1	1	1	1	1	1	1	1	1	1	1	1	1	1	-0.315835	-0.315835	3.63763	-0.315835	-0.315835	-0.315835	-0.315835	-0.315835	-0.315835	-0.315835	-0.315835	-0.315835	2.22927
Losartan	1	1	3258968	1	1	1	1	1	1	1	1	1	12037	1	1	1	1	1	1	1	1	1	1	1	1	1	1	1	1	1	1	1	1	1	1	1	-0.215056	-0.215056	5.33814	-0.215056	-0.215056	-0.215056	-0.215056	-0.215056	-0.215056	-0.215056	-0.215056	-0.215056	3.26409
Losartan Metabolite (1H-Imidazole-2-propanol, 4-chloro-5-(hydroxymethyl)-a-methyl-1-[[2'-(1H-tetrazo	1	1	1	1	1	1	1	1	1	1	1	1	26975	1	46647	1	1	1	1	1	252886	1	1	1	1	1	1	1	1	1	43266	1	1	1	1	1	-0.319512	-0.319512	-0.319512	-0.319512	-0.319512	-0.319512	-0.319512	-0.319512	-0.319512	-0.319512	-0.319512	-0.319512	2.78733
Loxoprofen Metabolite (b-D-Glucopyranuronic acid, 1-[a-methyl-4-[(2-oxocyclopentyl)methyl]benzeneace	16225	25815	22500	1	1	21752	14966	51531	6490	1	11329	1	1	1	20272	1	21592	1	18445	9820	8719	1	1	16337	16832	1	1	1	1	15734	19021	1	11594	1	12877	1	1.08499	1.1799	1.15181	-0.896314	-0.896314	1.1449	1.06848	1.32117	0.89772	-0.896314	1.01158	-0.896314	-0.896314
Lucidenolactone	1	1	15336	328823	1	1	1	1	1	1	1	1	1	1	18542	138309	1	112980	1	1	1	1	1	5868	1	1	1	1	1	1	1	1	11723	6291	1	1	-0.473615	-0.473615	1.85207	2.59174	-0.473615	-0.473615	-0.473615	-0.473615	-0.473615	-0.473615	-0.473615	-0.473615	-0.473615
Lupinisoflavone L	1	7422	1	1	1	1	1	19157	1	1	1	1	1	1	1	1	1	1	1	1	1	1	1	1	1	1	1	1	1	1	1	1	1	1	12000	1	-0.273778	3.36469	-0.273778	-0.273778	-0.273778	-0.273778	-0.273778	3.75181	-0.273778	-0.273778	-0.273778	-0.273778	-0.273778
Luteolin 7,3'-dimethyl ether 5-glucoside	1	1	1	1	1	1	1	1	1	21884	1	1	1	1	1	1	1	1	1	1	1	1	1	1	1	1	1	1	1	1	1	1	1	1	1	1	-0.220877	-0.220877	-0.220877	-0.220877	-0.220877	-0.220877	-0.220877	-0.220877	-0.220877	4.31921	-0.220877	-0.220877	-0.220877
Lys Cys His	1	1	1	1	1	1	1	1	1	1	1	1	1	1	1	1	18096	40609	1	1	1	1	1	1	1	1	1	1	1	10646	1	1	1	1	1	1	-0.273573	-0.273573	-0.273573	-0.273573	-0.273573	-0.273573	-0.273573	-0.273573	-0.273573	-0.273573	-0.273573	-0.273573	-0.273573
Lys Val Leu	1	1	1	1	1	1	1	1	1	1	1	1	1	1	1	1	1	1	1	1	6079	1	1	1	1	1	1	1	1	1	1	1	1	1	1	1	-0.154303	-0.154303	-0.154303	-0.154303	-0.154303	-0.154303	-0.154303	-0.154303	-0.154303	-0.154303	-0.154303	-0.154303	-0.154303
Lys-Gln-Ala-Gly-Asp-Val	37317	1	1	1	1	1	1	1	1	1	1	1	1	1	1	1	1	1	136169	1	1	1	1	1	1	1	1	1	1	1	1	1	1	1	1	1	4.14257	-0.220541	-0.220541	-0.220541	-0.220541	-0.220541	-0.220541	-0.220541	-0.220541	-0.220541	-0.220541	-0.220541	-0.220541
LysoPE(0:0/18:4(6Z,9Z,12Z,15Z))	1	1	1	1	1	1	1	1	1	1	1	1	1	1	1	1	1	1	1	1	1	1	1	29293	1	1	1	9533	1	1	1	1	1	1	1	1	-0.220543	-0.220543	-0.220543	-0.220543	-0.220543	-0.220543	-0.220543	-0.220543	-0.220543	-0.220543	-0.220543	-0.220543	-0.220543
LysoPE(0:0/20:1(11Z))	1	1	129686	1	1	1	1	1	1	1	1	1	1	1	1	1	1	1	1	1	1	1	1	1	1	1	191927	1	1	1	1	1	1	1	6696	1	-0.271291	-0.271291	3.82504	-0.271291	-0.271291	-0.271291	-0.271291	-0.271291	-0.271291	-0.271291	-0.271291	-0.271291	-0.271291
LysoPE(0:0/20:5(5Z,8Z,11Z,14Z,17Z))	1	1	1	1	1	1	1	1	1	1	1	1	1	1	1	1	1	1	1	1	1	1	1	1	1	1	1	1	1	1	5147	1	1	1	1	1	-0.154303	-0.154303	-0.154303	-0.154303	-0.154303	-0.154303	-0.154303	-0.154303	-0.154303	-0.154303	-0.154303	-0.154303	-0.154303
LysoPE(0:0/22:4(7Z,10Z,13Z,16Z))	1	1	1	1	1	1	1	1	1	1	1	1	1	16742	1	1	1	1	1	1	1	1	1	1	1	1	18134	1	1	1	1	1	1	1	1	1	-0.220927	-0.220927	-0.220927	-0.220927	-0.220927	-0.220927	-0.220927	-0.220927	-0.220927	-0.220927	-0.220927	-0.220927	-0.220927
LysoPE(18:3(6Z,9Z,12Z)/0:0)	1	11833	1	1	1	1	1	1	1	1	1	1	1	1	1	1	1	1	1	1	1	1	1	1	1	1	1	1	1	1	1	1	1	1	1	1	-0.154303	6.32644	-0.154303	-0.154303	-0.154303	-0.154303	-0.154303	-0.154303	-0.154303	-0.154303	-0.154303	-0.154303	-0.154303
m-Coumaric acid	1	1038781	583184	557917	1	1	336441	439617	1	1	1	1	1	1	1	217422	1	218603	771450	867150	452628	445296	1	617742	198807	305772	214038	1	131387	120051	120392	138019	314291	415368	1	278038	-1.32106	0.930124	0.836314	0.829116	-1.32106	-1.32106	0.746927	0.790392	-1.32106	-1.32106	-1.32106	-1.32106	-1.32106
Magnesium protoporphyrin	1	1	1	1	1	1	1	1	1	1	1	1	1	28369	1	1	1	1	1	1	1	1	1	1	1	1	22976	1	1	1	1	1	1	1	1	1	-0.220916	-0.220916	-0.220916	-0.220916	-0.220916	-0.220916	-0.220916	-0.220916	-0.220916	-0.220916	-0.220916	-0.220916	-0.220916
makisterone B	1	1	1	122988	1	1	1	1	1	1	1	1	1	1	1	1	1	1	1	1	1	1	1	1	1	1	1	1	1	1	1	1	1	1	1	1	-0.154303	-0.154303	-0.154303	6.32644	-0.154303	-0.154303	-0.154303	-0.154303	-0.154303	-0.154303	-0.154303	-0.154303	-0.154303
Mammea E/BB	1	1	1	1	1	1	1	1	1	1	1	1	1	1	1	1	36193	1	1	1	1	1	1	1	1	1	1	1	1	1	1	1	1	1	1	1	-0.154303	-0.154303	-0.154303	-0.154303	-0.154303	-0.154303	-0.154303	-0.154303	-0.154303	-0.154303	-0.154303	-0.154303	-0.154303
Maprotiline glucuronide	1	1	1	1	1	1	1	1	1	1	1	1	1	1	1	1	1	1	1	1	1	1	1	1	1	1	1	1	1	9538	1	1	1	1	1	1	-0.154303	-0.154303	-0.154303	-0.154303	-0.154303	-0.154303	-0.154303	-0.154303	-0.154303	-0.154303	-0.154303	-0.154303	-0.154303
Marinobufagenin	1	1	1	1	1	1	1	1	1	1	1	1	1	1	1	1	5183	1	1	1	1	1	1	1	1	1	1	1	1	1	1	1	1	1	1	1	-0.154303	-0.154303	-0.154303	-0.154303	-0.154303	-0.154303	-0.154303	-0.154303	-0.154303	-0.154303	-0.154303	-0.154303	-0.154303
Mascaroside	1	1	1	1	1	1	1	1	1	1	1	1	1	8166	1	34354	1	1	1	1	1	1	1	1	1	1	1	1	1	1	1	1	1	1	1	1	-0.273468	-0.273468	-0.273468	-0.273468	-0.273468	-0.273468	-0.273468	-0.273468	-0.273468	-0.273468	-0.273468	-0.273468	-0.273468
MC-207,110	1	1	1	7949	1	1	1	1	1	1	1	1	1	1	1	1	1	1	1	1	15682	1	1	1	1	1	1	1	1	1	1	1	1	1	1	1	-0.220775	-0.220775	-0.220775	4.2465	-0.220775	-0.220775	-0.220775	-0.220775	-0.220775	-0.220775	-0.220775	-0.220775	-0.220775
Mebeverine metabolite (1-Butanol, 4-[ethyl[2-(4-methoxyphenyl)-1-methylethyl]amino]- glucuronide)	1	1	1	1	1	1	1	1	1	1	1	1	1	1	1	5173	1	149048	1	1	1	1	1	1	1	1	1	1	1	1	1	1	1	1	1	1	-0.270994	-0.270994	-0.270994	-0.270994	-0.270994	-0.270994	-0.270994	-0.270994	-0.270994	-0.270994	-0.270994	-0.270994	-0.270994
Megastachine	1	1	47394	85338	1	1	1	1	9581	16407	1	9856	1	1	1	6916	1	1	1	1	77715	1	1	15607	1	16286	1	14342	1	9441	1	1	9632	1	1	8130	-0.695215	-0.695215	1.61546	1.74168	-0.695215	-0.695215	-0.695215	-0.695215	1.27234	1.38779	-0.695215	1.27841	-0.695215
Melilotussaponin O2	1	1	1	1	1	1	1	1	1	1	1	1	1	1	1	1	1	1	1	1	1	1	178649	1	1	1	1	1	1	1	1	1	1	1	1	1	-0.154303	-0.154303	-0.154303	-0.154303	-0.154303	-0.154303	-0.154303	-0.154303	-0.154303	-0.154303	-0.154303	-0.154303	-0.154303
Melleolide H	1	1	1	1	1	1	1	1	1	1	1	1	1	1	7640	1	1	1	1	1	1	1	1	1	1	1	1	1	1	1	1	1	1	1	1	1	-0.154303	-0.154303	-0.154303	-0.154303	-0.154303	-0.154303	-0.154303	-0.154303	-0.154303	-0.154303	-0.154303	-0.154303	-0.154303
Met Asp Asp	1	1	1	1	1	1	1	1	1	1	1	1	1	1	1	1	1	1	1	1	1	1	1	1	1	1	1	1	1	1	1	1	5057	1	1	1	-0.154303	-0.154303	-0.154303	-0.154303	-0.154303	-0.154303	-0.154303	-0.154303	-0.154303	-0.154303	-0.154303	-0.154303	-0.154303
Methyl 3,4,5-trimethoxycinnamate [arabinosyl-(1-3)-[glucosyl-(1-6)]-glucosyl] ester	1	1	80496	1	1	1	1	1	1	1	1	1	1	72383	1	1	1	1	1	1	1	1	1	1	1	1	71833	1	1	1	1	1	1	1	1	1	-0.274025	-0.274025	3.58741	-0.274025	-0.274025	-0.274025	-0.274025	-0.274025	-0.274025	-0.274025	-0.274025	-0.274025	-0.274025
Methyl 6-hydroxyangolensate	28684	1	1	1	1	1	1	1	1	1	1	1	1	1	1	1	1	1	186332	1	1	1	1	1	1	1	1	1	1	1	1	1	1	1	1	1	4.01631	-0.220124	-0.220124	-0.220124	-0.220124	-0.220124	-0.220124	-0.220124	-0.220124	-0.220124	-0.220124	-0.220124	-0.220124
methyl 8-[2-(2-formyl-vinyl)-3-hydroxy-5-oxo-cyclopentyl]-octanoate	1	1	1	1	1	1	1	1	1	1	1	1	1	1	1	1	1	26880	1	1	1	1	1	1	1	1	1	1	1	1	1	1	1	1	1	1	-0.154303	-0.154303	-0.154303	-0.154303	-0.154303	-0.154303	-0.154303	-0.154303	-0.154303	-0.154303	-0.154303	-0.154303	-0.154303
Methyl gamboginate	1	1	25913	1	1	1	1	1	1	1	1	1	1	1	1	1	1	1	1	1	15091	1	1	1	1	1	1	1	1	1	1	1	1	1	1	1	-0.220842	-0.220842	4.54358	-0.220842	-0.220842	-0.220842	-0.220842	-0.220842	-0.220842	-0.220842	-0.220842	-0.220842	-0.220842
Methyl robustone	1	1	1	1	1	1	1	1	1	1	1	1	1	1	1	1	1	1	1	1	1	1	1	1	1	1	1	1	1	53370	1	1	1	1	1	1	-0.154303	-0.154303	-0.154303	-0.154303	-0.154303	-0.154303	-0.154303	-0.154303	-0.154303	-0.154303	-0.154303	-0.154303	-0.154303
Microlenin	1	1	1	7632	1	1	1	1	1	1	1	1	1	1	1	7115	1	1	1	1	1	1	1	1	1	1	1	1	1	1	1	1	1	1	1	1	-0.220927	-0.220927	-0.220927	4.43681	-0.220927	-0.220927	-0.220927	-0.220927	-0.220927	-0.220927	-0.220927	-0.220927	-0.220927
Minosaminomycin	23971	1	67744	1	1	1	1	1	1	1	1	1	1	1	1	1	1	1	87338	1	30783	1	1	36081	1	1	1	1	1	1	1	1	1	1	1	1	2.27431	-0.402909	2.55011	-0.402909	-0.402909	-0.402909	-0.402909	-0.402909	-0.402909	-0.402909	-0.402909	-0.402909	-0.402909
MIPC(d18:0/16:0)	1	1	1	1	18693	1	1	1	1	1	1	1	1	1	19422	1	1	1	1	1	1	1	1	1	1	1	1	1	1	1	1	1	1	1	1	1	-0.273796	-0.273796	-0.273796	-0.273796	3.65923	-0.273796	-0.273796	-0.273796	-0.273796	-0.273796	-0.273796	-0.273796	-0.273796
Monapterin	1	1	1	1	1	1	1	1	1	1	1	1	1	1	1	29570	1	1	1	1	1	1	1	1	1	1	24907	1	1	1	1	1	1	1	1	1	-0.220921	-0.220921	-0.220921	-0.220921	-0.220921	-0.220921	-0.220921	-0.220921	-0.220921	-0.220921	-0.220921	-0.220921	-0.220921
Mupirocin	1	1	1	1	1	1	1	1	1	1	1	1	1	1	1	1	1	1	1	1	1	1	1	10493	1	1	1	1	1	1	1	1	1	1	1	1	-0.272093	-0.272093	-0.272093	-0.272093	-0.272093	-0.272093	-0.272093	-0.272093	-0.272093	-0.272093	-0.272093	-0.272093	-0.272093
Mureidomycin A	1	1	57175	1	1	1	1	1	1	1	1	1	1	1	1	1	1	1	1	1	1	1	1	1	1	1	1	1	1	1	1	1	1	1	1	1	-0.154303	-0.154303	6.32644	-0.154303	-0.154303	-0.154303	-0.154303	-0.154303	-0.154303	-0.154303	-0.154303	-0.154303	-0.154303
Mycinamicin IV	1	1	1	15745	1	1	1	1	1	1	1	1	1	1	1	1	1	1	1	1	6005	1	1	5335	1	1	1	1	1	1	1	1	1	1	1	1	-0.2736	-0.2736	-0.2736	3.84765	-0.2736	-0.2736	-0.2736	-0.2736	-0.2736	-0.2736	-0.2736	-0.2736	-0.2736
Mycolipanolic acid (C24)	5421	1	1	1	1	7365	1	1	1	1	1	1	1	1	1	1	1	1	11669	1	1	1	1	1	1	1	1	1	1	5551	1	1	1	1	64483	1	2.10251	-0.400336	-0.400336	-0.400336	-0.400336	2.19172	-0.400336	-0.400336	-0.400336	-0.400336	-0.400336	-0.400336	-0.400336
Myxochelin C	71410	675502	178850	1	158925	1	159260	1	96927	226369	139113	152981	1	222574	263831	1	1	1	470200	816661	1	1	1	1	1	1	1	8518	1	276754	1	1	215544	1	240563	1	0.890977	1.25839	1.0411	-0.936476	1.02179	-0.936476	1.02213	-0.936476	0.940934	1.07963	1.00002	1.01555	-0.936476
N-(2'-(4-benzenesulfonamide)-ethyl) arachidonoyl amine	1	1	1	1	1	1	1	1	1	1	26782	1	1	1	1	1	1	1	1	1	1	1	1	1	1	1	1	1	14733	1	1	1	1	1	1	1	-0.220823	-0.220823	-0.220823	-0.220823	-0.220823	-0.220823	-0.220823	-0.220823	-0.220823	-0.220823	4.55648	-0.220823	-0.220823
N-(3S-hydroxydecanoyl)-L-serine	1	1	82937	88766	1	1	32608	61572	31074	68749	1	1	1	1	97736	1	1	61177	1297084	287193	93612	1	1	422300	1	1	1	62384	5327	63792	60338	1	198284	182386	25200	1	-0.979005	-0.979005	0.973968	0.98568	-0.979005	-0.979005	0.812996	0.922604	0.804687	0.941616	-0.979005	-0.979005	-0.979005
N-Acetyl-9-O-lactoylneuraminic acid	1	19516	6635	1	1	1	1	1	1	1	33879	1	1	1	1	1	1	7732	1	1	1	1	1	1	1	1	1	1	1	1	1	1	1	1	1	1	-0.319682	3.16513	2.78455	-0.319682	-0.319682	-0.319682	-0.319682	-0.319682	-0.319682	-0.319682	3.35969	-0.319682	-0.319682
N-Acetyl-D-galactosamine 1-phosphate	1	1	1	1	1	1	1	1	1	1	1	1	1	1	39100	1	1	1	1	1	1	1	1	1	1	1	1	1	1	1	1	1	1	1	1	1	-0.154303	-0.154303	-0.154303	-0.154303	-0.154303	-0.154303	-0.154303	-0.154303	-0.154303	-0.154303	-0.154303	-0.154303	-0.154303
N-Acetyl-DL-methionine	1	1	1	54858	1	13614	1	1	1	26450	17050	1	1	15171	1	21656	1	1	11435	1	1	21128	1	1	1	13585	1	1	1	1	13823	1	1	1	1	13867	-0.734691	-0.734691	-0.734691	1.53144	-0.734691	1.24203	-0.734691	-0.734691	-0.734691	1.37995	1.28877	-0.734691	-0.734691
N-Acetyl-leu-leu-leu-leu-leu-tyr-amide	1	1	1	23224	1	1	1	1	1	1	1	1	1	1	1	1	1	1	1	1	1	1	1	1	1	1	1	1	1	1	1	1	1	1	1	1	-0.154303	-0.154303	-0.154303	6.32644	-0.154303	-0.154303	-0.154303	-0.154303	-0.154303	-0.154303	-0.154303	-0.154303	-0.154303
N-Acetyldemethylphosphinothricin tripeptide	48691	100556	41287	63789	1	12636	1	90315	7732	12150	67463	35878	14110	1	39097	87570	1	54950	12113	1	17521	1	1	1	17296	1	1	17598	1	26053	151325	1	1	166515	1	1	0.963735	1.10096	0.932523	1.01484	-1.07861	0.708482	-1.07861	1.08064	0.615538	0.70106	1.02544	0.905951	0.72936
N-Acetylgalactosamine 6-sulfate	1	1	1	1	1	1	1	1	1	1	1	1	1	1	1	1	1	1	1	1	1	57555	119267	1	1	1	1	1	1	1	1	1	1	1	1	1	-0.220809	-0.220809	-0.220809	-0.220809	-0.220809	-0.220809	-0.220809	-0.220809	-0.220809	-0.220809	-0.220809	-0.220809	-0.220809
N-arachidonoyl glutamic acid	1	1	1	1	1	1	1	1	1	1	1	1	1	1	1	1	1	44541	1	1	1	1	1	1	1	1	1	1	1	1	1	1	1	1	1	1	-0.154303	-0.154303	-0.154303	-0.154303	-0.154303	-0.154303	-0.154303	-0.154303	-0.154303	-0.154303	-0.154303	-0.154303	-0.154303
N-Arachidonoyl-L-Serine	1	1	1	1	1	1	1	1	1	1	1	1	1	1	1	1	1	1	1	1	1	1	1	1	1	1	1	1	1	1	7570	1	1	1	15006	1	-0.220771	-0.220771	-0.220771	-0.220771	-0.220771	-0.220771	-0.220771	-0.220771	-0.220771	-0.220771	-0.220771	-0.220771	-0.220771
N-docosahexaenoyl glutamic acid	1	1	16221	1	1	1	1	1	1	1	1	1	1	1	1	1	1	1	1	1	1	1	1	1	1	1	1	1	1	1	1	1	1	1	1	1	-0.154303	-0.154303	6.32644	-0.154303	-0.154303	-0.154303	-0.154303	-0.154303	-0.154303	-0.154303	-0.154303	-0.154303	-0.154303
N-dodecanoyl-L-Homoserine lactone-3-hydrazone-fluorescein	1	1	1	1	1	1	1	1	1	1	1	1	1	1	1	1	80229	1	1	1	1	1	1	1	1	1	1	1	1	1	1	1	1	1	1	1	-0.154303	-0.154303	-0.154303	-0.154303	-0.154303	-0.154303	-0.154303	-0.154303	-0.154303	-0.154303	-0.154303	-0.154303	-0.154303
N-palmitoyl histidine	8824	176881	93846	1	25242	1	1	97646	49169	91024	1	39311	1	45877	1	70035	1	1	1	33856	1	1	1	232140	1	1	1	1	1	1	1	1	1	144272	1	123441	0.942667	1.49572	1.3788	-0.733329	1.13656	-0.733329	-0.733329	1.38612	1.25956	1.37317	-0.733329	1.21828	-0.733329
N-tert-Butyloxycarbonyl-deacetyl-leupeptin	1	1	22291	52395	1	1	1	1	1	1	1	1	1	1	1	1	1	1	1	1	1	1	1	1	1	1	1	1	1	7474	1	1	1	1	1	1	-0.273083	-0.273083	3.58064	3.90959	-0.273083	-0.273083	-0.273083	-0.273083	-0.273083	-0.273083	-0.273083	-0.273083	-0.273083
N(alpha)-t-Butoxycarbonyl-L-leucine	963375	890820	7112873	4083528	296001	636247	504793	1847518	1586722	2238894	64355	585709	16452	1183153	3034827	969750	1017033	406605	2385692	14338877	6164463	7246766	997601	2652291	128319	2796561	2145941	2489495	194594	1037583	644225	1	8225852	1106956	3751742	1415215	0.0509203	0.0201069	0.837663	0.619279	-0.413472	-0.112336	-0.203413	0.307167	0.247282	0.382778	-1.01397	-0.144906	-1.55073
Naphthofluorescein	1	1	1	1	1	1	1	1	1	1	1	1	1	1	1	1	1	1	1	1	1	1	1	1	1	1	1	1	1	1	1	1	30409	1	1	1	-0.154303	-0.154303	-0.154303	-0.154303	-0.154303	-0.154303	-0.154303	-0.154303	-0.154303	-0.154303	-0.154303	-0.154303	-0.154303
Neohesperidin dihydrochalcone	1	1	39025	1	1	1	1	1	1	1	1	1	1	1	1	1	1	1	1	1	1	1	1	1	1	1	1	1	1	1	1	1	1	1	1	1	-0.154303	-0.154303	6.32644	-0.154303	-0.154303	-0.154303	-0.154303	-0.154303	-0.154303	-0.154303	-0.154303	-0.154303	-0.154303
Neu5Ac?2-6Gal?1-4Glc?-Sp	1	1	1	1	1	1	1	1	1	1	1	1	1	1	1	1	1	5839	1	1	1	1	1	1	1	1	1	1	1	1	1	1	1	1	1	1	-0.154303	-0.154303	-0.154303	-0.154303	-0.154303	-0.154303	-0.154303	-0.154303	-0.154303	-0.154303	-0.154303	-0.154303	-0.154303
Niazimicin A	1	1	1	1	1	1	1	1	1	1	1	50465	1	1	1	1	1	1	1	1	1	1	1	1	1	1	1	1	1	1	1	1	1	1	1	1	-0.154303	-0.154303	-0.154303	-0.154303	-0.154303	-0.154303	-0.154303	-0.154303	-0.154303	-0.154303	-0.154303	6.32644	-0.154303
Nigakilactone K	1	75045	1	1	17625	1	7783	1	7681	1	7486	1	1	1	9917	1	1	1	1	1	1	1	1	1	1	1	1	1	1	1	11959	1	1	1	11544	1	-0.477578	2.49399	-0.477578	-0.477578	2.11049	-0.477578	1.89412	-0.477578	1.89063	-0.477578	1.88383	-0.477578	-0.477578
Nonate	1	1	1	1	1	92241	1	1	1	1	1	1	1	1	1	1	1	1	22574	1	1	1	1	190669	1	1	1	1	1	26342	1	1	1	1	1	1	-0.36213	-0.36213	-0.36213	-0.36213	-0.36213	2.80889	-0.36213	-0.36213	-0.36213	-0.36213	-0.36213	-0.36213	-0.36213
Norepinephrine sulfate	411827	81246	124145	77859	103831	1	124907	45615	49458	12902	18147	36768	67100	69114	1	1	217926	1	1	54019	51020	490146	1	132021	1	1	1	18285	192004	17150	67476	177335	51102	113047	60111	111389	0.879261	0.549507	0.63564	0.540856	0.599339	-1.74727	0.636884	0.432233	0.448667	0.175671	0.244974	0.38843	0.510643
Normethadone	1	1	52558	1	1	1	1	1	1	1	1	1	1	1	1	1	1	1	1	1	1	1	1	1	1	1	1	1	1	1	1	1	1	1	1	1	-0.154303	-0.154303	6.32644	-0.154303	-0.154303	-0.154303	-0.154303	-0.154303	-0.154303	-0.154303	-0.154303	-0.154303	-0.154303
Notoginsenoside R10	1	1	1	155755	1	1	1	1	1	1	1	41662	1	1	1	1	1	1	1	1	1	1	1	1	1	1	1	1	1	25107	1	1	1	1	1	1	-0.36135	-0.36135	-0.36135	3.16989	-0.36135	-0.36135	-0.36135	-0.36135	-0.36135	-0.36135	-0.36135	2.78041	-0.36135
Octylamine	1	25213	41127	1	1	1	36645	1	1	8788	155622	1	1	35561	127678	423617	1	9040	69242	1	1	1	1	25798	1	1	435156	1	65000	1	1	1	1	48151	1	29521	-0.888348	0.979144	1.0693	-0.888348	-0.888348	-0.888348	1.04804	-0.888348	-0.888348	0.78494	1.31451	-0.888348	-0.888348
Oleic acid(d2)	1	7080	1	1	1	1	1	1	1	1	1	1	1	1	1	1	1	15012	119446	1	1	1	1	1	1	1	1	1	1	1	1	1	1	1	1	1	-0.271969	3.08418	-0.271969	-0.271969	-0.271969	-0.271969	-0.271969	-0.271969	-0.271969	-0.271969	-0.271969	-0.271969	-0.271969
Ornithokinin	1	1	229022	1	1	1	1	1	1	1	1	1	1	1	1	1	220720	1	1	1	1	1	1	1	1	1	1	1	1	1	1	1	1	1	1	1	-0.220929	-0.220929	4.42552	-0.220929	-0.220929	-0.220929	-0.220929	-0.220929	-0.220929	-0.220929	-0.220929	-0.220929	-0.220929
Ornithokinin	1	1	1	1	1	1	1	1	1	189870	1	1	1	174184	1	25909	1	1	7015	1	1	1	1	67098	1	14193	19083	94766	1	46740	20465	1	1	43136	1	1	-0.65776	-0.65776	-0.65776	-0.65776	-0.65776	-0.65776	-0.65776	-0.65776	-0.65776	1.75617	-0.65776	-0.65776	-0.65776
Oxyphencyclimine	1	7888	1	1	1	1	1	1	13599	1	1	1	1	1	1	1	1	1	1	1	1	1	1	1	1	1	1	1	1	1	1	1	1	1	1	1	-0.220828	4.27997	-0.220828	-0.220828	-0.220828	-0.220828	-0.220828	-0.220828	4.55316	-0.220828	-0.220828	-0.220828	-0.220828
p-(3,4-Dihydro-6-methoxy-2-naphthyl)phenol	1	1	1	1	1	1	1	1	1	1	1	1	1	1	1	1	1	1	1	1	49390	1	1	1	1	1	1	1	1	1	1	1	1	1	1	1	-0.154303	-0.154303	-0.154303	-0.154303	-0.154303	-0.154303	-0.154303	-0.154303	-0.154303	-0.154303	-0.154303	-0.154303	-0.154303
p-Hydroxyfosinopril	1	1	1	1	1	1	1	1	1	1	1	1	1	1	1	1	1	1	1	1	1	1	1	1	1	1	1	1	1	1	1	1	1	1	1	5547	-0.154303	-0.154303	-0.154303	-0.154303	-0.154303	-0.154303	-0.154303	-0.154303	-0.154303	-0.154303	-0.154303	-0.154303	-0.154303
p-Hydroxynorpropoxyphene	1	1	1	8425	1	1	1	1	1	1	1	1	1	1	1	1	1	1	1	1	47902	1	1	1	1	10077	1	1	1	1	1	1	1	1	1	1	-0.319322	-0.319322	-0.319322	2.89068	-0.319322	-0.319322	-0.319322	-0.319322	-0.319322	-0.319322	-0.319322	-0.319322	-0.319322
p-Hydroxyphenylacetothiohydroximate	1	1	1	1	1	1	1	1	1	1	1	1	1	1	164201	1	1	1	1	1	1	1	1	1	1	1	1	1	1	1	1	1	1	1	1	1	-0.154303	-0.154303	-0.154303	-0.154303	-0.154303	-0.154303	-0.154303	-0.154303	-0.154303	-0.154303	-0.154303	-0.154303	-0.154303
p-Hydroxypropoxyphene	1	1	1	1	1	1	1	1	1	5690	1	1	1	1	1	1	1	1	1	1	8339	1	1	1	1	1	1	1	1	1	1	1	1	1	1	1	-0.220875	-0.220875	-0.220875	-0.220875	-0.220875	-0.220875	-0.220875	-0.220875	-0.220875	4.31718	-0.220875	-0.220875	-0.220875
p-Nitrophenyl-O-ethyl ethylphosphonate	1	1	139160	268173	1	1	7176	1	1	127082	1	1	1	1	1	387421	1	90705	1	26242	1	1	1	1	1	1	1	96978	1	1	1	1	1	128519	1	230975	-0.548935	-0.548935	1.82486	1.95635	-0.548935	-0.548935	1.2306	-0.548935	-0.548935	1.80666	-0.548935	-0.548935	-0.548935
PA(17:0/13:0)	1	1	278243	1	317958	1	148551	197378	1	344002	1	1	1	1	1	1	1	1	560486	1	508545	1	1	1	728125	1	1	1	1	41974	1	1	1	188709	1	575232	-0.659474	-0.659474	1.49343	-0.659474	1.51634	-0.659474	1.38565	1.43446	-0.659474	1.52986	-0.659474	-0.659474	-0.659474
PA(18:4(6Z,9Z,12Z,15Z)/20:4(5Z,8Z,11Z,14Z))	90615	137517	14160	1	123212	1	1	105061	22055	40657	1	40883	14925	281485	73589	11406	77979	1	1	1	1	1	16013	1	1	1	1	1	1	1	1	8920	1	14180	1	13787	1.2406	1.31848	0.894004	-0.890721	1.29798	-0.890721	-0.890721	1.26822	0.976744	1.09095	-0.890721	1.09198	0.903829
PA(20:4(5Z,8Z,11Z,14Z)/22:6(4Z,7Z,10Z,13Z,16Z,19Z))	1	1	1	1	1	1	1	1	1	1	1	1	1	1	1	23447	1	1	1	1	1	1	1	1	1	1	1	1	1	1	1	1	1	1	1	1	-0.154303	-0.154303	-0.154303	-0.154303	-0.154303	-0.154303	-0.154303	-0.154303	-0.154303	-0.154303	-0.154303	-0.154303	-0.154303
Panaxynol	1	1	1	1	1	1	1	1	1	1	1	1	1	1	1	1	1	1	1	1	14863	1	1	1	1	1	1	1	1	1	1	1	1	1	1	1	-0.154303	-0.154303	-0.154303	-0.154303	-0.154303	-0.154303	-0.154303	-0.154303	-0.154303	-0.154303	-0.154303	-0.154303	-0.154303
Panaxynol linoleate	1	1	1415461	1	3505396	1	1	2451741	1269664	1	1052294	1	326226	1549420	1520251	1	1989908	1192551	1	1972313	402514	425552	2991937	1	207077	1130297	1	388340	339163	1	370741	962421	567078	2028171	2988264	972624	-1.25434	-1.25434	0.820301	-1.25434	0.95314	-1.25434	-1.25434	0.900771	0.804378	-1.25434	0.776871	-1.25434	0.605318
Pangamic acid	1	1	36178	1	1	1	1	1	1	1	1	1	1	1	1	1	1	1	1	1	1	1	1	1	1	1	1	1	1	1	1	1	1	1	1	1	-0.154303	-0.154303	6.32644	-0.154303	-0.154303	-0.154303	-0.154303	-0.154303	-0.154303	-0.154303	-0.154303	-0.154303	-0.154303
Paradisin C	1	1	1	1	1	1	1	1	1	1	1	1	1	16348	1	1	1	1	1	1	1	1	1	1	1	1	1	1	1	1	1	1	1	1	1	1	-0.154303	-0.154303	-0.154303	-0.154303	-0.154303	-0.154303	-0.154303	-0.154303	-0.154303	-0.154303	-0.154303	-0.154303	-0.154303
PE-Cer(d14:1(4E)/23:0)	1	1	447455	114367	1	1	1	1	1	10646	1	134774	1	1	159938	39815	1	1	1	1	1	1	1	1	1	1	1	1	1	1	1	1	1	1	1	1	-0.439402	-0.439402	2.58429	2.26727	-0.439402	-0.439402	-0.439402	-0.439402	-0.439402	1.71553	-0.439402	2.30542	-0.439402
PE(16:0/0:0)	798709	1495424	1325788	886242	1	366218	1	790833	610433	772579	501440	65477	30042	92206	1038439	35901	59471	8652437	1	1	13665	278463	29434	1	536893	1	467522	690267	1	1029236	627700	1	628099	577114	1138427	1	0.637156	0.751273	0.729365	0.656078	-1.83575	0.495273	-1.83575	0.635353	0.588242	0.631104	0.552454	0.182032	0.0402704
PE(16:0/0:0)	67399	210668	19709	199320	35032	1	39567	1	13867	182934	1	1	1	7782	149021	1	23178	4797227	1519987	1	1	1	9920	1	43781	1	7152	71202	1	180372	1	1	1	63008	157313	1	0.815761	1.01392	0.601972	1.00429	0.701983	-1.11745	0.723149	-1.11745	0.540844	0.989375	-1.11745	-1.11745	-1.11745
PE(17:0/0:0)	35905	304071	1306034	435121	1	1	236548	671640	126356	886225	160415	61029	7912	1	169603	1	1	2271952	1214809	320954	47564	28639	1	31967	1707473	364268	213010	171192	119159	618045	677707	1	172157	1085511	1396077	1	0.136846	0.54007	0.815159	0.607708	-1.8428	-1.8428	0.492675	0.689641	0.374325	0.741969	0.419371	0.236968	-0.148625
PE(18:0/0:0)	1	74075	1956031	1069527	1	1	1	167711	1	1556268	53487	263242	1	1	23505	1	1	628689	780505	1	1	1	1	1	1	28979	21440	653515	1	556491	126066	1	1	166363	57788	266699	-0.931102	0.849452	1.36929	1.27342	-0.931102	-0.931102	-0.931102	0.979214	-0.931102	1.33298	0.797742	1.0508	-0.931102
PE(18:0/0:0)	1	1	1	363565	111177	1	1	30690	177685	167377	45466	1	1	15787	1	53261	1	1	5938812	1	1	111107	16365	1	1	1	75471	153462	8848	1	1	1	1	164361	1	1	-0.927151	-0.927151	-0.927151	1.2171	1.01868	-0.927151	-0.927151	0.803111	1.0972	1.08719	0.868932	-0.927151	-0.927151
PE(18:3(6Z,9Z,12Z)/22:6(4Z,7Z,10Z,13Z,16Z,19Z))	1	1	1	1	1	1	1	1	1	1	1	1	1	1	1	1	1	1	1	1	1	1	1	12408	1	1	1	1	1	1	1	1	1	1	1	1	-0.154303	-0.154303	-0.154303	-0.154303	-0.154303	-0.154303	-0.154303	-0.154303	-0.154303	-0.154303	-0.154303	-0.154303	-0.154303
PE(19:0/0:0)	12913922	102930944	73652128	66424404	4534674	1299912	1532150	2841715	17608272	32225512	15271105	5810589	1855340	6034763	23418476	5542757	2732176	163495104	144318080	6133704	3408652	3639791	1085539	1563728	25438276	4442428	1623933	27469232	1921607	3238815	32022798	449385	6089636	22209304	16848648	1	0.309224	1.03827	0.920712	0.884435	-0.0583449	-0.497178	-0.439446	-0.222485	0.418124	0.630397	0.368108	0.0287322	-0.372224
PE(19:1(9Z)/0:0)	1	1	217240	191461	1	1	157836	146114	1	236604	1	1	1	1	671043	1	1	657130	1	1	32558	30944	1	58819	1044395	1	34973	1391123	1	31232	1	1	101533	1	1	156481	-0.974913	-0.974913	1.06372	1.04276	-0.974913	-0.974913	1.01073	0.997924	-0.974913	1.07788	-0.974913	-0.974913	-0.974913
PE(20:4(5Z,8Z,11Z,14Z)/22:5(7Z,10Z,13Z,16Z,19Z))	14585	1	1	1	1	1	1	1	1	1	1	1	1	1	1	1	1	1	1	8911	1	1	1	1	1	1	1	1	1	1	1	1	1	1	1	1	4.53927	-0.220848	-0.220848	-0.220848	-0.220848	-0.220848	-0.220848	-0.220848	-0.220848	-0.220848	-0.220848	-0.220848	-0.220848
PE(6:0/6:0)	1	1	28951	46982	1	1	1	1	75492	1	1	106592	1	1	71332	1	1	290100	1	1	1	1	1	275757	65585	1	1	1	1	17132	1	1	1	1	203515	1	-0.622321	-0.622321	1.33436	1.42657	-0.622321	-0.622321	-0.622321	-0.622321	1.5169	-0.622321	-0.622321	1.58261	-0.622321
PE(O-18:1(9Z)/0:0)	163627	1	424508	493180	1	67977	56104	101113	279133	101493	13936	1	1	65426	1	1	20982	1	2990126	1	36539	9394	1	1	1	1	12884	1	1	370150	23053	1	1	29794	1	1	1.09083	-0.971587	1.25461	1.28037	-0.971587	0.939927	0.906949	1.00814	1.18259	1.00878	0.66769	-0.971587	-0.971587
PE(P-16:0/0:0)	237363	477474	369746	309759	11127	59039	69355	135711	157475	182285	13001	10482	1	69588	449009	26553	57994	10923524	7233674	33739	90268	78889	9709	1	218112	1	165996	99948	1	254870	77883	1	1	83826	355814	1	0.574853	0.725713	0.670522	0.632313	-0.0856868	0.274525	0.309285	0.454181	0.486286	0.517865	-0.0520899	-0.0985762	-2.09677
PE(P-16:0/19:1(9Z))	1	9248	1	1	1	1	1	1	1	1	1	1	1	1	1	1	1	1	1	1	1	1	1	1	1	1	1	1	1	1	1	1	1	1	1	1	-0.154303	6.32644	-0.154303	-0.154303	-0.154303	-0.154303	-0.154303	-0.154303	-0.154303	-0.154303	-0.154303	-0.154303	-0.154303
Penicilloic acid V	1	1216241	391317	613380	409234	409115	91363	720454	179265	80599	262992	258295	59630	407703	524316	491181	108717	556343	885795	1606851	409671	272074	1	1	269706	1	60913	63037	75690	99968	49848	38058	371115	1	517064	1	-2.00609	0.789043	0.562819	0.652484	0.57175	0.571692	0.272624	0.684581	0.407086	0.247616	0.483542	0.479947	0.187504
Perindoprilat glucuronide	1	1	6573	1	1	1	1	1	1	1	1	1	1	1	1	1	1	1	1	1	20440	1	1	1	1	1	1	1	1	1	1	1	1	1	1	7930	-0.273603	-0.273603	3.37396	-0.273603	-0.273603	-0.273603	-0.273603	-0.273603	-0.273603	-0.273603	-0.273603	-0.273603	-0.273603
PG(10:0/10:0)[U]	1	1	1	1	1	1	1	1	1	1	1	22026	1	1	1	1	1	1	1	1	1	1	1	1	1	1	1	1	1	1	1	1	1	1	1	1	-0.154303	-0.154303	-0.154303	-0.154303	-0.154303	-0.154303	-0.154303	-0.154303	-0.154303	-0.154303	-0.154303	6.32644	-0.154303
PG(14:0/0:0)	1	1	15336	524557	1	1	1	1	1	1	1	1	1	1	1	1	1	280866	1	1	1	1	1	1	1	1	1	1	1	1	1	1	1	1	7840	1	-0.315947	-0.315947	2.56968	3.62727	-0.315947	-0.315947	-0.315947	-0.315947	-0.315947	-0.315947	-0.315947	-0.315947	-0.315947
PG(14:1(9Z)/18:4(6Z,9Z,12Z,15Z))	1	1	1	1	1	1	1	1	1	1	1	1	1	1	1	1	1	1	1	1	1	1	1	1	1	33312	1	1	1	1	1	1	1	1	1	1	-0.154303	-0.154303	-0.154303	-0.154303	-0.154303	-0.154303	-0.154303	-0.154303	-0.154303	-0.154303	-0.154303	-0.154303	-0.154303
PG(16:0/0:0)[U]	1	1	1	1	1	1	1	1	1	1	1	1	1	1	1	1	1	1	101865	1	1	1	1	1	1	1	1	1	1	1	1	1	1	1	1	1	-0.154303	-0.154303	-0.154303	-0.154303	-0.154303	-0.154303	-0.154303	-0.154303	-0.154303	-0.154303	-0.154303	-0.154303	-0.154303
PG(17:0/0:0)	1	1	1	1	1	1	1	1	1	1	1	1	1	1	1	1	1	122393	1	1	1	1	1	1	1	1	1	1	1	1	1	1	1	1	1	1	-0.154303	-0.154303	-0.154303	-0.154303	-0.154303	-0.154303	-0.154303	-0.154303	-0.154303	-0.154303	-0.154303	-0.154303	-0.154303
PG(17:1(9Z)/0:0)	1	1	1	1	1	1	1	1	1	1	1	1	1	1	1	1	1	5552	1	1	1	1	1	1	1	1	1	1	1	1	1	1	1	1	1	1	-0.154303	-0.154303	-0.154303	-0.154303	-0.154303	-0.154303	-0.154303	-0.154303	-0.154303	-0.154303	-0.154303	-0.154303	-0.154303
PG(18:0/0:0)[U]	1	1	1	1	1	1	1	1	1	1	1	1	1	1	1	1	1	22099	1	1	1	1	1	1	1	1	1	1	1	1	1	1	1	1	1	1	-0.273382	-0.273382	-0.273382	-0.273382	-0.273382	-0.273382	-0.273382	-0.273382	-0.273382	-0.273382	-0.273382	-0.273382	-0.273382
PG(18:1(9E)/0:0)[U]	1	1	1	15220	1	1	1	1	1	1	1	1	1	1	1	1	1	1	451529	1	1	1	1	1	1	1	1	1	1	1	1	1	1	1	1	1	-0.218376	-0.218376	-0.218376	3.68117	-0.218376	-0.218376	-0.218376	-0.218376	-0.218376	-0.218376	-0.218376	-0.218376	-0.218376
PG(18:4(6Z,9Z,12Z,15Z)/20:5(5Z,8Z,11Z,14Z,17Z))	1	1	1	1	1	1	1	1	1	1	1	1	1	1	1	1	1	1	1	1	1	1	1	1	1	41474	1	1	1	1	1	1	1	1	1	1	-0.154303	-0.154303	-0.154303	-0.154303	-0.154303	-0.154303	-0.154303	-0.154303	-0.154303	-0.154303	-0.154303	-0.154303	-0.154303
PG(19:0/0:0)	1	1	1	1	1	1	1	1	1	1	1	1	1	1	1	1	1	19191	1	1	1	1	1	1	1	1	1	1	1	1	1	1	1	1	1	1	-0.154303	-0.154303	-0.154303	-0.154303	-0.154303	-0.154303	-0.154303	-0.154303	-0.154303	-0.154303	-0.154303	-0.154303	-0.154303
PG(19:1(9Z)/0:0)	1	1	1	1	1	1	1	1	1	1	1	1	1	1	1	1	1	1	5189	1	1	1	1	1	1	1	1	1	1	1	1	1	1	1	1	1	-0.154303	-0.154303	-0.154303	-0.154303	-0.154303	-0.154303	-0.154303	-0.154303	-0.154303	-0.154303	-0.154303	-0.154303	-0.154303
PG(20:1(11Z)/0:0)	1	1	10918	1	1	1	1	1	1	1	1	20159	1	1	1	1	1	1	1	1	1	1	1	1	1	1	1	1	1	1	1	1	1	1	12146	1	-0.273912	-0.273912	3.46439	-0.273912	-0.273912	-0.273912	-0.273912	-0.273912	-0.273912	-0.273912	-0.273912	3.71094	-0.273912
PG(20:2(11Z,14Z)/0:0)	1	1	1	1	1	1	1	1	1	1	1	1	1	1	1	1	1	1	19185	1	1	1	1	1	1	1	1	1	1	1	1	1	1	1	1	1	-0.154303	-0.154303	-0.154303	-0.154303	-0.154303	-0.154303	-0.154303	-0.154303	-0.154303	-0.154303	-0.154303	-0.154303	-0.154303
PG(20:3(8Z,11Z,14Z)/0:0)	1	1	1	1	1	1	1	1	1	1	1	1	1	1	1	1	1	8096	1	1	1	1	1	1	1	1	1	1	1	1	1	1	1	1	37044	1	-0.220228	-0.220228	-0.220228	-0.220228	-0.220228	-0.220228	-0.220228	-0.220228	-0.220228	-0.220228	-0.220228	-0.220228	-0.220228
PG(22:2(13Z,16Z)/22:6(4Z,7Z,10Z,13Z,16Z,19Z))	1	1	1	1	1	1	1	1	1	1	1	1	1	1	1	1	1	47445	1	1	1	1	1	1	1	1	1	1	1	1	1	1	1	1	1	1	-0.154303	-0.154303	-0.154303	-0.154303	-0.154303	-0.154303	-0.154303	-0.154303	-0.154303	-0.154303	-0.154303	-0.154303	-0.154303
PG(22:4(7Z,10Z,13Z,16Z)/0:0)	1	1	1	1	1	1	1	1	1	1	1	1	1	1	1	1	1	1	28742	1	1	1	1	1	1	1	1	1	1	1	1	1	1	1	1	1	-0.154303	-0.154303	-0.154303	-0.154303	-0.154303	-0.154303	-0.154303	-0.154303	-0.154303	-0.154303	-0.154303	-0.154303	-0.154303
Phe Phe Val	1	1	41157	1	1	1	1	1	1	1	1	1	1	1	1	1	1	1	1	1	1	1	1	1	1	1	1	1	1	1	1	1	1	1	1	1	-0.154303	-0.154303	6.32644	-0.154303	-0.154303	-0.154303	-0.154303	-0.154303	-0.154303	-0.154303	-0.154303	-0.154303	-0.154303
Phe Thr Lys	1	1	1266478	1	1	1	1	1	1	1	1	1	1	1	1	1	1	1	1	1	561538	1	1	63605	1	1	123715	1	1	1	1	1	1	1	1	1	-0.31898	-0.31898	3.44035	-0.31898	-0.31898	-0.31898	-0.31898	-0.31898	-0.31898	-0.31898	-0.31898	-0.31898	-0.31898
Phe Val	1	1	1	32960	1	1	1	1	1	1	1	1	1	1	1	1	1	1	1	1	1	1	1	1	1	1	1	1	1	1	1	1	1	1	1	1	-0.154303	-0.154303	-0.154303	6.32644	-0.154303	-0.154303	-0.154303	-0.154303	-0.154303	-0.154303	-0.154303	-0.154303	-0.154303
Phe-Phe4Cl-OH	1	1	1	1	1	1	1	1	44675	1	1	1	1	1	1	1	1	7837	1	1	1	1	1	1	1	1	1	1	1	1	1	1	1	1	1	1	-0.220026	-0.220026	-0.220026	-0.220026	-0.220026	-0.220026	-0.220026	-0.220026	4.80931	-0.220026	-0.220026	-0.220026	-0.220026
Phenanthrene-4,5-dicarboxylate	1	1	1	1	1	1	1	1	1	1	1	1	1	13395	1	57555	1	1	1	1	1	1	1	1	1	1	1	1	1	1	1	1	1	1	1	1	-0.220342	-0.220342	-0.220342	-0.220342	-0.220342	-0.220342	-0.220342	-0.220342	-0.220342	-0.220342	-0.220342	-0.220342	-0.220342
Phenyl sulfate	1	1	1	1	1	1	1	1	1	11419	1	1	1	1	1	1	1	1	1	1	1	1	1	1	1	1	1	1	1	1	1	1	1	1	1	1	-0.154303	-0.154303	-0.154303	-0.154303	-0.154303	-0.154303	-0.154303	-0.154303	-0.154303	6.32644	-0.154303	-0.154303	-0.154303
Phenylacetaldehyde	65867	1	204738	122404	39523	1	78907	25007	1	28540	1	1	1	1	1	59788	14173	65388	26384	1	1	44226	1	85119	21190	7489	6470	1	1	1	1	1	1	1	1	71785	1.17615	-0.892555	1.38759	1.29169	1.08092	-0.892555	1.20982	0.995576	-0.892555	1.02021	-0.892555	-0.892555	-0.892555
Phenylacetohydroxamic acid	1	1	91950	1	1	1	1	1	1	1	1	1	1	1	656844	1	1	1	1	1	1	1	1	1	1	1	1	1	1	1	1	1	270837	1	1	1	-0.273415	-0.273415	3.24203	-0.273415	-0.273415	-0.273415	-0.273415	-0.273415	-0.273415	-0.273415	-0.273415	-0.273415	-0.273415
Phlorhizin	1	1	124265	1	1	1	1	1	1	1	1	1	1	1	1	1	1	1	1	1	70522	1	1	1	1	1	1	1	1	1	1	1	1	1	1	1	-0.220858	-0.220858	4.53192	-0.220858	-0.220858	-0.220858	-0.220858	-0.220858	-0.220858	-0.220858	-0.220858	-0.220858	-0.220858
Photobarbatusin I	1	1	1	1	1	1	1	1	1	1	1	1	1	1	1	1	12340	1	1	1	1	1	5196	1	1	1	7309	1	1	14495	1	1	1	1	1	1	-0.3202	-0.3202	-0.3202	-0.3202	-0.3202	-0.3202	-0.3202	-0.3202	-0.3202	-0.3202	-0.3202	-0.3202	-0.3202
Physagulin G	1	1	1	1	10396	1	1	61172	1	1	1	1	1	1	1	1	1	1	1	1	1	1	1	1	1	1	1	1	1	1	1	1	1	1	1	1	-0.220047	-0.220047	-0.220047	-0.220047	3.99693	-0.220047	-0.220047	4.80497	-0.220047	-0.220047	-0.220047	-0.220047	-0.220047
PI(12:0/13:0)	1	15808	1	1	1	1	1	1	1	1	1	1	1	5782	1	1	1	1	1	1	1	1	1	1	1	1	10902	1	1	1	1	1	1	1	1	1	-0.273729	3.74953	-0.273729	-0.273729	-0.273729	-0.273729	-0.273729	-0.273729	-0.273729	-0.273729	-0.273729	-0.273729	-0.273729
PI(12:0/14:1(9Z))	1	6373	18661	1	1	1	1	1	1	5182	1	1	1	1	1	1	1	1	1	1	1	1	1	17477	1	1	1	10658	1	1	1	1	1	1	1	25647	-0.402458	2.2256	2.54792	-0.402458	-0.402458	-0.402458	-0.402458	-0.402458	-0.402458	2.16353	-0.402458	-0.402458	-0.402458
PI(12:0/18:0)	1	1	463768	1	1	1	1	1	1	1	1	63510	1	1	1	1	1	1	1	1	198024	1	1	1	1	1	1	1	1	1	1	1	1	1	1	1	-0.319955	-0.319955	3.29049	-0.319955	-0.319955	-0.319955	-0.319955	-0.319955	-0.319955	-0.319955	-0.319955	2.74031	-0.319955
PI(13:0/13:0)	1	1	1	21513	1	1	1	1	1	19080	1	1	1	61103	1	28100	1	1	26002	1	1	1	1	1	1	1	1	1	1	1	1	1	1	1	1	1	-0.362879	-0.362879	-0.362879	2.60322	-0.362879	-0.362879	-0.362879	-0.362879	-0.362879	2.56754	-0.362879	-0.362879	-0.362879
PI(15:1(9Z)/15:0)	60876	1	47309	1	1	1	1	1	1	1	1	1	1	1	1	1	1	1	1	1	1	1	1	1	1	1	1	1	1	1	1	1	1	1	1	1	4.47197	-0.220913	4.36456	-0.220913	-0.220913	-0.220913	-0.220913	-0.220913	-0.220913	-0.220913	-0.220913	-0.220913	-0.220913
PI(15:1(9Z)/18:4(6Z,9Z,12Z,15Z))	1	1	5303	1	1	1	1	1	1	21242	1	1	1	1	1	1	1	1	1	1	34433	1	1	14371	1	1	1	1	1	1	1	1	1	1	1	1	-0.319659	-0.319659	2.66635	-0.319659	-0.319659	-0.319659	-0.319659	-0.319659	-0.319659	3.14952	-0.319659	-0.319659	-0.319659
PI(16:0/0:0)	1	1	1	1034630	15131	1	1	30712	1	23371	1	1	1	1	1	1	6182	1	1	1	1	1	1	1	1	1	11784	51993	1	1	24293	1	1	33741	1	1	-0.618083	-0.618083	-0.618083	2.25463	1.37826	-0.618083	-0.618083	1.52509	-0.618083	1.46843	-0.618083	-0.618083	-0.618083
PI(16:0/18:0)	1	1	1	1	1	1	1	1	39407	1	1	1	1	1	1	1	1	1	1	1	1	1	1	1	1	1	6467	1	1	1	1	1	1	1	1	1	-0.27248	-0.27248	-0.27248	-0.27248	-0.27248	-0.27248	-0.27248	-0.27248	3.68251	-0.27248	-0.27248	-0.27248	-0.27248
PI(18:0/0:0)	1	1	45990	504914	1	64539	1	1	7453	1	1	9155	1	1	7346	1	1	1	233095	1	1	1	1	1	1	1	1	1	1	1	9113	1	1	1	1	31880	-0.653106	-0.653106	1.55345	2.04588	-0.653106	1.62309	-0.653106	-0.653106	1.17943	-0.653106	-0.653106	1.2217	-0.653106
PI(18:2(9Z,12Z)/0:0)	1	384517	1	1	5766	24135	52254	1	1	16475	6972	1	1	10084	1	1	1	1	276246	8581	1	1	1	1	1	1	1	1	1	1	1	1	1	31097	1	1	-0.61742	2.04334	-0.61742	-0.61742	1.17433	1.47055	1.63038	-0.61742	-0.61742	1.39155	1.21363	-0.61742	-0.61742
PI(20:3(8Z,11Z,14Z)/0:0)	1	1	1	1	1	23388	1	1	1	1	1	1	1	1	1	1	1	1	1	1	1	1	1	1	1	1	1	1	1	1	1	1	1	1	1	1	-0.27353	-0.27353	-0.27353	-0.27353	-0.27353	3.78896	-0.27353	-0.27353	-0.27353	-0.27353	-0.27353	-0.27353	-0.27353
PI(20:4(5Z,8Z,11Z,14Z)/0:0)	1	1104882	1	89638	49764	1	1	110459	10939	61407	25191	1	10119	37621	1	8801	13428	6727183	3480270	1	14472	1	1	1	1	13146	49072	29981	1	1417980	1678854	14852	1	32523	109767	1	-1.15743	1.23015	-1.15743	0.799189	0.698217	-1.15743	-1.15743	0.835027	0.438279	0.734288	0.581404	-1.15743	0.42491
PI(20:5(5Z,8Z,11Z,14Z,17Z)/19:1(9Z))	1	1	302280	273623	1	1	1	1	1	1	1	226716	1	1	67906	12384	1	1	1	1	1	1	1	1	1	1	1	12479	1	1	1	1	1	1	1	1	-0.438479	-0.438479	2.5223	2.49893	-0.438479	-0.438479	-0.438479	-0.438479	-0.438479	-0.438479	-0.438479	2.4548	-0.438479
PI(21:0/0:0)	1	1	119187	1	1	1	1	1	1	86880	1	1	1	1	1	1	1	1	1	1	1	1	1	1	1	1	1	1	1	1	1	1	1	1	1	1	-0.273224	-0.273224	3.80471	-0.273224	-0.273224	-0.273224	-0.273224	-0.273224	-0.273224	3.6944	-0.273224	-0.273224	-0.273224
PI(22:0/0:0)	1	1	1	1	1	1	1	1	1	1	1	1	1	150770	1	1	1	1	1	1	1	1	1	1	1	135297	1	1	1	1	1	1	1	1	1	1	-0.220926	-0.220926	-0.220926	-0.220926	-0.220926	-0.220926	-0.220926	-0.220926	-0.220926	-0.220926	-0.220926	-0.220926	-0.220926
PI(P-16:0/22:6(4Z,7Z,10Z,13Z,16Z,19Z))	1	1	46174	1	1	1	1	1	1	1	1	1	1	1	1	1	1	1	1	1	1	1	1	1	1	1	1	1	1	1	1	1	1	1	1	1	-0.154303	-0.154303	6.32644	-0.154303	-0.154303	-0.154303	-0.154303	-0.154303	-0.154303	-0.154303	-0.154303	-0.154303	-0.154303
Picrasin G	1	1	1	1	1	1	1	1	1	1	1	388396	1	1	1	1	1	1	1	1	1	1	1	1	1	1	1	1	1	87612	1	1	1	1	1	1	-0.220493	-0.220493	-0.220493	-0.220493	-0.220493	-0.220493	-0.220493	-0.220493	-0.220493	-0.220493	-0.220493	4.69418	-0.220493
Pinacidil	474943	164879	627112	1226859	588150	1866334	962722	184653	177412	298922	1	324703	1	359679	350385	1330328	1305760	362150	172011	1	280392	606968	126981	4466698	509725	386997	59661	634294	80780	443460	159669	95575	281454	403424	423862	911738	0.302378	-0.00132526	0.38216	0.574801	0.363747	0.695228	0.505205	0.0311887	0.0197054	0.169466	-3.44975	0.193214	-3.44975
pinazepam	1	1	1	1	134589	1	1	1	1	1	1	1	1	1	1	1	1	1	1	1	1	1	1	1	1	1	1	1	1	1	1	1	1	1	1	1	-0.154303	-0.154303	-0.154303	-0.154303	6.32644	-0.154303	-0.154303	-0.154303	-0.154303	-0.154303	-0.154303	-0.154303	-0.154303
PIP2(16:0/20:3(5Z,8Z,11Z))	1	1	282932	251689	1	1	1	1	1	1	1	1	1	1	25470	1	1	1	1	1	1	1	1	1	1	1	1	1	1	1	1	1	1	1	1	1	-0.272716	-0.272716	3.81967	3.78152	-0.272716	-0.272716	-0.272716	-0.272716	-0.272716	-0.272716	-0.272716	-0.272716	-0.272716
Pipercyclobutanamide A	1	54611	37581	1	1	1	1	1	1	1	1	1	1	1	1	1	1	44519	28869	1	1	1	1	1	1	1	1	1	1	1	47624	1	1	1	1	1	-0.363117	2.76462	2.65746	-0.363117	-0.363117	-0.363117	-0.363117	-0.363117	-0.363117	-0.363117	-0.363117	-0.363117	-0.363117
Piperine	1	369955	51242	1	37545	72815	1	93854	1	28373	29292	1	1	18060	1	1	1	129857	1	441180	1	1	1	427687	1	1	1	1	1	153587	25529	1	1	1	11973	213166	-0.730558	1.60177	1.24216	-0.730558	1.18558	1.30608	-0.730558	1.35225	-0.730558	1.13463	1.14043	-0.730558	-0.730558
Pirbuterol	1	107114	118641	16394	245262	1	1	240564	1	1	87779	1	1	166310	56614	114204	1	90279	153780	359867	41013	1	1	310183	31214	666560	100359	43537	19423	58278	11017	1	202243	214813	75615	109642	-1.45874	0.672801	0.691612	0.327353	0.82527	-1.45874	-1.45874	0.82171	-1.45874	-1.45874	0.636163	-1.45874	-1.45874
Pirimicarb	21214	771034	307618	17584	1	92948	34560	247413	26214	66943	99023	1	1	1	1	10193	1	10607	1	207080	35665	820764	1	1	59418	1	35881	37529	133374	1	1	88616	1	163229	7460	1	0.580746	1.21462	1.05252	0.547638	-1.17678	0.841379	0.666843	1.01409	0.618081	0.783479	0.852548	-1.17678	-1.17678
Podophyllotoxin acetate	1	1	1	1	19487	1	1	1	1	1	1	1	1	1	30104	1	1	1	1	1	1	1	69050	1	1	1	1	1	1	1	1	1	1	1	1	1	-0.273657	-0.273657	-0.273657	-0.273657	3.34967	-0.273657	-0.273657	-0.273657	-0.273657	-0.273657	-0.273657	-0.273657	-0.273657
Poliumoside	1	1	83996	1	1	1	1	1	1	1	1	1	1	1	1	1	1	1	1	1	81657	1	1	1	1	1	1	1	1	1	1	1	1	1	1	1	-0.220929	-0.220929	4.42436	-0.220929	-0.220929	-0.220929	-0.220929	-0.220929	-0.220929	-0.220929	-0.220929	-0.220929	-0.220929
Polyoxin B	411996	2651553	842689	1	698586	250525	1	1127806	411307	1	234271	1	39198	379284	1	1521274	1	339523	1	2532818	1	1	1	921794	1	690640	718434	192586	56612	113976	191082	1	90265	1652325	1	1	0.738855	1.03433	0.852415	-1.3129	0.822654	0.65991	-1.3129	0.898665	0.738589	-1.3129	0.649265	-1.3129	0.365538
Prednicarbate	1	1	1	58749	1	1	1	1	1	1	1	1	1	1	1	61182	1	21520	1	1	6228	1	1	1	1	1	1	1	1	1	1	1	1	1	1	1	-0.319082	-0.319082	-0.319082	3.29525	-0.319082	-0.319082	-0.319082	-0.319082	-0.319082	-0.319082	-0.319082	-0.319082	-0.319082
Pregnanalone sulfate (Allopregnanolone sulfate)	1	8167	22414	15062	1	1	1	171471	1	1	1	1	1	1	1	36101	1	1	1	1	1	1	1	1	1	28769	1	1	1	1	7794	1	1	1	50196	1	-0.621279	1.35182	1.57296	1.48589	-0.621279	-0.621279	-0.621279	2.01865	-0.621279	-0.621279	-0.621279	-0.621279	-0.621279
Presqualene diphosphate	1	1	1	1	1	1	1	1	1	1	1	1	1	1	1	1	1	1	1	1	1	1	1	71043	1	1	1	1	1	1	1	1	1	1	1	1	-0.154303	-0.154303	-0.154303	-0.154303	-0.154303	-0.154303	-0.154303	-0.154303	-0.154303	-0.154303	-0.154303	-0.154303	-0.154303
Pro Arg Ile	1	48786	1	6675	1	1	8204	1	1	1	1	1	1	5828	1	1	1	5216	1	1	1	1	1	1	1	1	1	1	1	1	1	1	1	1	1	1	-0.361539	3.21412	-0.361539	2.55528	-0.361539	-0.361539	2.6236	-0.361539	-0.361539	-0.361539	-0.361539	-0.361539	-0.361539
Pro Arg Pro	1	207906	1	1	1	1	1	1	1	1	1	1	1	1	1	1	1	1	1	57023	1	1	1	1	1	1	1	1	1	13076	10667	1	1	1	1	41453	-0.361058	3.17032	-0.361058	-0.361058	-0.361058	-0.361058	-0.361058	-0.361058	-0.361058	-0.361058	-0.361058	-0.361058	-0.361058
Pro Gln Leu	1	1	1	1	1	1	1	1	1	1	1	1	1	1	1	1	1	1	1	1	1	1	1	1	1	1	11561	1	1	1	1	1	1	1	1	1	-0.154303	-0.154303	-0.154303	-0.154303	-0.154303	-0.154303	-0.154303	-0.154303	-0.154303	-0.154303	-0.154303	-0.154303	-0.154303
Pro Leu	1	116608	21126	1	1	20665	1	25335	1	31811	11365	1	1	1	36611	1	1	1	1	42949	1	349677	1	34712	1	16982	30631	1	1	12754	1	1	177105	35447	1	23740	-1.02877	1.16162	0.840888	-1.02877	-1.02877	0.836746	-1.02877	0.874999	-1.02877	0.917735	0.72449	-1.02877	-1.02877
Probucol	1	1	1	8998	1	1	1	1	1	1	1	26413	1	1	1	1	1	1	1	1	1	1	1	1	1	1	1	1	1	1	1	1	1	1	1	1	-0.220568	-0.220568	-0.220568	4.15274	-0.220568	-0.220568	-0.220568	-0.220568	-0.220568	-0.220568	-0.220568	4.66998	-0.220568
Progesterone 3-biotin	1	1	1	1	1	1	1	1	1	1	1	1	1	1	1	1	1	1	1	103232	1	1	1	1	1	1	1	1	1	1	1	1	1	34794	1	5960	-0.272102	-0.272102	-0.272102	-0.272102	-0.272102	-0.272102	-0.272102	-0.272102	-0.272102	-0.272102	-0.272102	-0.272102	-0.272102
Progesterone 3-PEG11-biotin	1	1	1	1	1	1	1	1	1	1	1	1	1	1	1	1	1	1	1	1	1	1	1	13103	1	1	1	1	1	1	1	1	1	10972	1	1	-0.220918	-0.220918	-0.220918	-0.220918	-0.220918	-0.220918	-0.220918	-0.220918	-0.220918	-0.220918	-0.220918	-0.220918	-0.220918
Prontosil	30309	1	1	1	1	206164	1	1	47126	13824	1	41968	11865	11379	1	1	188633	1	1	1	1	1	1	1	1	1	1	1	1	1	1	31105	1	1	1	1	1.56107	-0.584887	-0.584887	-0.584887	-0.584887	1.95977	-0.584887	-0.584887	1.65285	1.39781	-0.584887	1.62875	1.36603
Propofol	16349	53215	1	1	33839	21554	5490	39945	1	1	1	1	1	36805	22803	1	14472	22108	30283	1	1	1	1	32498	1	11872	14664	1	1	7054	1	1	1	1	40030	1	0.940605	1.17473	-0.984118	-0.984118	1.08492	0.995437	0.724118	1.11783	-0.984118	-0.984118	-0.984118	-0.984118	-0.984118
Propofol glucuronide	447233	1	1	1588807	943729	691871	1	2128706	552210	720322	1	514238	34695	1905230	1	2023728	1	1	882957	1	1	1	132520	985442	1	1065802	966668	384684	1	711541	308274	191125	1	1	1	1	0.720865	-1.25162	-1.25162	0.913045	0.834076	0.787012	-1.25162	0.957394	0.75283	0.793121	-1.25162	0.742029	0.333294
Prostaglandin A1-biotin	1	1	549804	1	1	1	1	1	1	1	1	1	1	1	1	1427302	1	1	1	1	1	1	1	1	1	1	248003	1	1	1	1	1	1	1	1	1	-0.320065	-0.320065	2.9773	-0.320065	-0.320065	-0.320065	-0.320065	-0.320065	-0.320065	-0.320065	-0.320065	-0.320065	-0.320065
Prostaglandin E2 p-acetamidophenyl ester	1	1	118051	1	1	30235	1	1	1	1	1	1	1	1	69013	1	1	1	1	1	1	65907	1	72808	1	1	1	1	1	1	1	13981	1	1	1	8140	-0.439907	-0.439907	2.47686	-0.439907	-0.439907	2.13667	-0.439907	-0.439907	-0.439907	-0.439907	-0.439907	-0.439907	-0.439907
Prunin 3'',6''-di-p-coumarate	5754	1	10450	1	1	1	1	1	1	1	1	1	1	1	1	1	1	1	1	1	1	1	1	1	1	1	1	1	1	1	1	1	1	1	1	1	3.22054	-0.273056	3.46132	-0.273056	-0.273056	-0.273056	-0.273056	-0.273056	-0.273056	-0.273056	-0.273056	-0.273056	-0.273056
PS(13:0/14:0)	1	1	14419	1	1	1	1	1	1	1	1	1	1	1	1	53747	1	1	1	1	1	1	1	1	1	1	1	1	1	1	1	1	1	1	1	1	-0.220451	-0.220451	4.11143	-0.220451	-0.220451	-0.220451	-0.220451	-0.220451	-0.220451	-0.220451	-0.220451	-0.220451	-0.220451
PS(14:1(9Z)/18:3(9Z,12Z,15Z))	1	1	94288	134959	1	1	1	1	1	22583	1	1	1	1	1	1	1	1	1	1	1	1	1	1	1	1	1	81603	1	1	1	1	1	1	1	1	-0.31991	-0.31991	3.13065	3.23868	-0.31991	-0.31991	-0.31991	-0.31991	-0.31991	2.70012	-0.31991	-0.31991	-0.31991
PS(15:0/0:0)	1	1	72133	1	1	1	1	1	1	1	1	1	1	1	1	1	1	1	1	1	1	1	1	1	1	1	1	1	1	1	1	1	1	59543	1	1	-0.22092	-0.22092	4.45852	-0.22092	-0.22092	-0.22092	-0.22092	-0.22092	-0.22092	-0.22092	-0.22092	-0.22092	-0.22092
PS(16:0/0:0)	1	1	1	1	1	1	1	1	1	1	1	1	1	1	35759	1	1	1	1	1	1	1	1	1	1	1	1	1	1	1	1	1	19582	1	1	1	-0.220827	-0.220827	-0.220827	-0.220827	-0.220827	-0.220827	-0.220827	-0.220827	-0.220827	-0.220827	-0.220827	-0.220827	-0.220827
PS(18:3(9Z,12Z,15Z)/18:4(6Z,9Z,12Z,15Z))	1	1	1	1	1	1	1	1	1	1	1	1	1	1	1	1	1	1	1	23629	1	1	1	1	1	1	1	1	1	1	1	1	1	1	1	1	-0.154303	-0.154303	-0.154303	-0.154303	-0.154303	-0.154303	-0.154303	-0.154303	-0.154303	-0.154303	-0.154303	-0.154303	-0.154303
PS(18:4(6Z,9Z,12Z,15Z)/0:0)	1	1	1	1	1	1	1	1	1	1	1	1	1	1	1	52977	1	1	1	1	1	1	1	1	1	38710	1	1	1	1	1	1	1	1	1	1	-0.274007	-0.274007	-0.274007	-0.274007	-0.274007	-0.274007	-0.274007	-0.274007	-0.274007	-0.274007	-0.274007	-0.274007	-0.274007
PS(18:4(6Z,9Z,12Z,15Z)/18:4(6Z,9Z,12Z,15Z))	1	1	68900	1	1	1	1	1	1	1	1	1	1	1	1	1	1	1	1	1	1	1	1	55599	1	1	1	1	1	1	1	1	1	1	1	1	-0.220918	-0.220918	4.46345	-0.220918	-0.220918	-0.220918	-0.220918	-0.220918	-0.220918	-0.220918	-0.220918	-0.220918	-0.220918
PS(18:4(6Z,9Z,12Z,15Z)/20:4(5Z,8Z,11Z,14Z))	1	1	1	1	55817	79310	8681	37877	1	1	30419	40825	1	108145	1	1	61572	1	1	8500	1	1	198127	1	1	13940	1	1	1	41864	17232	1	1	1	109712	1	-0.732239	-0.732239	-0.732239	-0.732239	1.37486	1.44258	1.0161	1.30011	-0.732239	-0.732239	1.25784	1.31456	-0.732239
PS(20:4(5Z,8Z,11Z,14Z)/0:0)	1	1	1	19032	1	1	1	20624	1	1	1	8882	1	1	1	1	1	9295	1	1	1	1	1	1	1	1	1	1	1	1	1	1	1	1	1	1	-0.320258	-0.320258	-0.320258	3.16614	-0.320258	-0.320258	-0.320258	3.19456	-0.320258	-0.320258	-0.320258	2.8965	-0.320258
PS(20:5(5Z,8Z,11Z,14Z,17Z)/22:4(7Z,10Z,13Z,16Z))	1	1	1	1	1	1	1	1	1	1	1	1	1	1	1	1	1	1	1	1	19153	1	1	1	1	1	1	1	1	1	1	1	1	1	1	1	-0.154303	-0.154303	-0.154303	-0.154303	-0.154303	-0.154303	-0.154303	-0.154303	-0.154303	-0.154303	-0.154303	-0.154303	-0.154303
PS(8:0/8:0)	1	1	1	1	1	1	1	1	41858	1	1	1	1	1	17370	1	1	1	1	1	1	1	1	1	1	1	1	1	1	1	1	1	1	1	1	1	-0.273751	-0.273751	-0.273751	-0.273751	-0.273751	-0.273751	-0.273751	-0.273751	3.6498	-0.273751	-0.273751	-0.273751	-0.273751
PS(O-20:0/15:1(9Z))	1	31426	1	1	1	1	1	1	1	1	1	1	1	1	1	1	1	47462	1	1	1	1	1	1	1	1	1	1	1	7523	1	1	1	1	1	1	-0.273117	3.67998	-0.273117	-0.273117	-0.273117	-0.273117	-0.273117	-0.273117	-0.273117	-0.273117	-0.273117	-0.273117	-0.273117
PS(P-16:0/0:0)	1	1	1	1	1	1	1	1	1	1	1	1	1	1	1	1	1	1	1	1	1	1	1	1	1	1	1	1	1	1	1	1	1	1	1	9018	-0.154303	-0.154303	-0.154303	-0.154303	-0.154303	-0.154303	-0.154303	-0.154303	-0.154303	-0.154303	-0.154303	-0.154303	-0.154303
Pseudoprotodioscin	1	1	1	1	1	1	1	1	1	1	1	1	1	1	1	1	1	1	1	1	1	1	1	24522	1	1	1	1	1	1	1	1	1	1	1	1	-0.154303	-0.154303	-0.154303	-0.154303	-0.154303	-0.154303	-0.154303	-0.154303	-0.154303	-0.154303	-0.154303	-0.154303	-0.154303
psychosine sulfate	1	1	1	12129	1	1	1	1	1	1	1	1	1	1	1	1	1	1	1	1	34010	1	1	22653	1	12609	1	1	1	1	1	1	1	1	1	1	-0.32022	-0.32022	-0.32022	2.89714	-0.32022	-0.32022	-0.32022	-0.32022	-0.32022	-0.32022	-0.32022	-0.32022	-0.32022
punaglandin 3	1	6590	1	1	1	1	1	1	1	1	1	1	1	1	1	1	1	1	9685	19260	1	1	1	1	1	1	1	1	1	5906	1	1	1	1	1	1	-0.320103	2.91693	-0.320103	-0.320103	-0.320103	-0.320103	-0.320103	-0.320103	-0.320103	-0.320103	-0.320103	-0.320103	-0.320103
Pyropheophorbide a	1	1	1	30814	1	1	1	1	1	1	1	1	1	1	1	1	1	1	1	1	1	1	1	1	1	1	1	1	1	1	1	1	1	1	1	1	-0.154303	-0.154303	-0.154303	6.32644	-0.154303	-0.154303	-0.154303	-0.154303	-0.154303	-0.154303	-0.154303	-0.154303	-0.154303
Quassin	1	1	1	1	1	13594	1	1	1	1	1	1	1	1	1	1	1	1	1	1	1	1	1	1	1	1	1	1	1	1	1	1	1	1	1	1	-0.154303	-0.154303	-0.154303	-0.154303	-0.154303	6.32644	-0.154303	-0.154303	-0.154303	-0.154303	-0.154303	-0.154303	-0.154303
Quercetin 3-alpha-L-arabinopyranosyl-(1-6)-(2''-(E)-p-coumaroylglucoside)	1	1	26589	15995	1	7631	1	1	17355	6381	1	12495	1	1	1	16752	1	1	1	1	48430	1	1	7679	1	1	1	1	1	1	1	1	1	1	1	1	-0.550681	-0.550681	1.884	1.76255	-0.550681	1.5857	-0.550681	-0.550681	1.78205	1.54295	-0.550681	1.70354	-0.550681
Quetiapine	1	60957	316547	9404	1	1	1	1	27407	21205	1	1	1	1	1	33122	48972	10752	113772	83485	1	1	116400	1	1	1	1	53698	1	1	23185	1	1	214330	89606	43746	-0.936325	1.06676	1.36624	0.726966	-0.936325	-0.936325	-0.936325	-0.936325	0.921433	0.87479	-0.936325	-0.936325	-0.936325
Quinidine-10,11-dihydrodiol	1	1	1	1	1	1	1	1	1	1	1	1	1	1	1	7339	1	1	1	1	1	1	1	1	1	1	1	1	1	1	1	1	1	1	1	1	-0.220257	-0.220257	-0.220257	-0.220257	-0.220257	-0.220257	-0.220257	-0.220257	-0.220257	-0.220257	-0.220257	-0.220257	-0.220257
Quinquenoside R1	1	1	53471	1	1	1	1	1	1	1	1	1	1	1	1	1	1	1	1	1	1	1	1	1	1	1	1	1	1	1	1	1	1	1	1	1	-0.154303	-0.154303	6.32644	-0.154303	-0.154303	-0.154303	-0.154303	-0.154303	-0.154303	-0.154303	-0.154303	-0.154303	-0.154303
Ramipril	1	1	1	1	1	1	1	6413	1	1	1	1	1	1	1	1	1	1	1	1	1	1	1	1	1	1	1	1	1	1	1	1	1	1	1	1	-0.154303	-0.154303	-0.154303	-0.154303	-0.154303	-0.154303	-0.154303	6.32644	-0.154303	-0.154303	-0.154303	-0.154303	-0.154303
Ranitidine	1	34128	408108	1	1	1	29031	1	1	1	1	1	1	1	12828	1283168	1	627409	1	488267	277487	1	1	1	14218	1	1	1	1	1	1	1	34775	3745905	903943	1558958	-0.650581	1.14016	1.56588	-0.650581	-0.650581	-0.650581	1.11241	-0.650581	-0.650581	-0.650581	-0.650581	-0.650581	-0.650581
Ranitidine	1	1	1	1	1	1	1	1	1	1	1	1	1	1	1	15230	1	1	1	1	1	1	1	1	1	1	1	1	1	1	1	1	1	1	1	72504	-0.22028	-0.22028	-0.22028	-0.22028	-0.22028	-0.22028	-0.22028	-0.22028	-0.22028	-0.22028	-0.22028	-0.22028	-0.22028
Rapanone	1	1	1	55792	1	1	1	1	1	1	1	1	1	1	1	1	1	1	1	1	1	1	1	1	1	1	1	1	1	1	1	1	1	1	1	1	-0.154303	-0.154303	-0.154303	6.32644	-0.154303	-0.154303	-0.154303	-0.154303	-0.154303	-0.154303	-0.154303	-0.154303	-0.154303
Repaglinide	1	1	1	536621	1	1	1	1	1	1	1	1	1	1	1	1	1	1	1	1	141477	1	1	50182	1	741120	1	11082	1	1	1	1	1	1	1	1	-0.399913	-0.399913	-0.399913	2.70996	-0.399913	-0.399913	-0.399913	-0.399913	-0.399913	-0.399913	-0.399913	-0.399913	-0.399913
Rhizonin A	1	1	1	1	1	1	1	1	16997	1	1	1	1	1	1	1	1	1	1	1	1	1	1	1	1	1	1	1	1	1	1	1	1	1	1	1	-0.154303	-0.154303	-0.154303	-0.154303	-0.154303	-0.154303	-0.154303	-0.154303	6.32644	-0.154303	-0.154303	-0.154303	-0.154303
Riboflavin cyclic-4',5'-phosphate	1	1	1	1	1	1	1	1	1	1	1	1	1	1	8939	1	1	1	1	1	1	1	1	1	1	1	1	1	1	1	1	1	1	1	1	1	-0.154303	-0.154303	-0.154303	-0.154303	-0.154303	-0.154303	-0.154303	-0.154303	-0.154303	-0.154303	-0.154303	-0.154303	-0.154303
Rifamycin B	1	21892	16350	29895	1	1	1	1	8016	1	1	1	1	12593	1	12389	1	1	1	1	1	1	1	1	1	1	1	1	1	1	1	1	1	1	1	16164	-0.441418	2.30161	2.22149	2.38713	-0.441418	-0.441418	-0.441418	-0.441418	2.02585	-0.441418	-0.441418	-0.441418	-0.441418
Rigin	1	1	1	1	1	1	1	1	1	1	1	1	1	1	1	1	1	1	1	1	1	1	1	1	1	1	1	1	1	1	1	1	1	1	11248	1	-0.154303	-0.154303	-0.154303	-0.154303	-0.154303	-0.154303	-0.154303	-0.154303	-0.154303	-0.154303	-0.154303	-0.154303	-0.154303
Risperidone	1	1	1	29257	1	6714	1	15173	1	1	1	1	1	1	1	1	1	1	38730	1	1	1	1	1	34087	1	9907	5924	1	1	1	1	1	21343	6019	5708	-0.658688	-0.658688	-0.658688	1.66248	-0.658688	1.33025	-0.658688	1.51428	-0.658688	-0.658688	-0.658688	-0.658688	-0.658688
S-(p-Azidophenacyl)glutathione	1	1	1	1	1	1	5391	1	1	1	1	1	1	1	1	1	1	1	1	1	1	1	1	1	1	1	1	1	1	1	1	1	1	1	1	1	-0.154303	-0.154303	-0.154303	-0.154303	-0.154303	-0.154303	6.32644	-0.154303	-0.154303	-0.154303	-0.154303	-0.154303	-0.154303
S-Inosyl-L-homocysteine	1	1	1	1	1	1	1	1	1	1	1	1	1	1	1	1	1	1	1	1	1	1	1	45446	1	1	1	1	1	1	1	1	1	1	1	1	-0.154303	-0.154303	-0.154303	-0.154303	-0.154303	-0.154303	-0.154303	-0.154303	-0.154303	-0.154303	-0.154303	-0.154303	-0.154303
Saccharin	1	1	50083	1	1	1	1	1	1	5455	1	1	1	1	1	1	1	1	1	1	1	1	1	1	1	1	1	34128	1	1	1	1	1	1	1	1	-0.31888	-0.31888	3.41675	-0.31888	-0.31888	-0.31888	-0.31888	-0.31888	-0.31888	2.65137	-0.31888	-0.31888	-0.31888
SAH / S-Adenosyl-L-homocysteine	1	356066	64064	1	88121	1	160528	186170	30728	1	1	1	1	149646	1	1	1	1	1084870	612023	1	1	1	1	736774	309331	1	1	1	1	79513	42874	102462	473023	1	251547	-0.892743	1.18542	0.906572	-0.892743	0.958405	-0.892743	1.05591	1.08	0.787127	-0.892743	-0.892743	-0.892743	-0.892743
Sanguisorbin E	1	1	32805	1	1	1	1	1	1	1	1	1	1	1	1	1	1	1	1	1	1	1	1	1	1	1	1	1	1	1	1	1	1	1	1	1	-0.220921	-0.220921	4.45706	-0.220921	-0.220921	-0.220921	-0.220921	-0.220921	-0.220921	-0.220921	-0.220921	-0.220921	-0.220921
Sarmentoloside	1	1	1	1	1	1	1	1	1	1	1	1	1	1	48868	1	1	1	1	1	1	1	1	1	1	1	1	1	1	1	1	1	57196	1	1	1	-0.272502	-0.272502	-0.272502	-0.272502	-0.272502	-0.272502	-0.272502	-0.272502	-0.272502	-0.272502	-0.272502	-0.272502	-0.272502
Sarsaparilloside	1	1	1	1	1	1	1	1	1	1	1	1	1	1	1	1	1	1	1	1	54101	1	1	15221	1	1	1	1	1	1	1	1	1	1	1	1	-0.220487	-0.220487	-0.220487	-0.220487	-0.220487	-0.220487	-0.220487	-0.220487	-0.220487	-0.220487	-0.220487	-0.220487	-0.220487
SB 206553	1	1	1	1	1	1	1	1	1	1	1	1	1	1	60843	1	1	1	1	1	1	1	1	1	1	1	1	1	1	1	1	1	67453	1	1	1	-0.220926	-0.220926	-0.220926	-0.220926	-0.220926	-0.220926	-0.220926	-0.220926	-0.220926	-0.220926	-0.220926	-0.220926	-0.220926
Scarlet Red	18016	11230	1	1	1	1	1	42303	1	1	1	1	1	1	1	1	1	1	13941	1	1	1	1	1	6145	1	54890	1	1	15205	1	1	1	1	12331	1	1.65416	1.54605	-0.587082	-0.587082	-0.587082	-0.587082	-0.587082	1.8494	-0.587082	-0.587082	-0.587082	-0.587082	-0.587082
Scillipheosidin 3-[glucosyl-(1-2)-rhamnoside]	1	1	1	16432	1	1	1	1	1	1	1	1	1	1	1	1	1	1	1	1	1	1	1	1	1	1	1	1	1	1	1	1	1	1	1	1	-0.154303	-0.154303	-0.154303	6.32644	-0.154303	-0.154303	-0.154303	-0.154303	-0.154303	-0.154303	-0.154303	-0.154303	-0.154303
Serotonin	1	1	43998	1	1	37247	1	1	1	10522	1	1	1	1	1	17592	1	1	1	1	1	1	1	1	1	1	1	1	1	1	1	1	1	1	1	1	-0.319975	-0.319975	3.24959	-0.319975	-0.319975	3.19398	-0.319975	-0.319975	-0.319975	2.77195	-0.319975	-0.319975	-0.319975
Sertraline	1	1677920	2237395	1	928737	1	669815	987162	462303	893446	417979	361794	132517	1	1032380	1552089	1	1039125	1	2550240	1355011	1	1	1370993	1273394	990458	827822	476580	709739	633703	402884	429712	684443	1	1	843288	-1.6485	0.721933	0.769523	-1.6485	0.624112	-1.6485	0.570061	0.634202	0.508741	0.617705	0.492072	0.468198	0.302094
Simonin V	1	1	60638	55851	1	1	1	1	1	1	1	1	1	1	1	1	1	1	1	1	1	1	1	1	1	1	1	1	1	1	1	1	1	1	1	1	-0.220927	-0.220927	4.43593	4.40116	-0.220927	-0.220927	-0.220927	-0.220927	-0.220927	-0.220927	-0.220927	-0.220927	-0.220927
Sinapyl aldehyde	1	1	1	1	1	1	1	1	1	1	1	1	1	1	63022	1	1	1	1	1	1	1	1	1	1	1	1	1	1	1	1	1	20857	1	1	1	-0.220608	-0.220608	-0.220608	-0.220608	-0.220608	-0.220608	-0.220608	-0.220608	-0.220608	-0.220608	-0.220608	-0.220608	-0.220608
Smilagenin 3-[2''-glucosyl-6''-arabinosylglucoside]	1	1	1	1	1	1	1	1	1	1	1	1	1	29949	1	1	1	1	1	1	1	1	1	1	1	1	1	1	1	1	1	1	1	1	1	1	-0.154303	-0.154303	-0.154303	-0.154303	-0.154303	-0.154303	-0.154303	-0.154303	-0.154303	-0.154303	-0.154303	-0.154303	-0.154303
sn-3-O-(geranylgeranyl)glycerol 1-phosphate	1	1	8416	13900	1	1	1	1	1	1	1	1	1	1	1	1	1	1	1	1	24349	1	1	37838	1	1	1	9227	1	5142	1	1	1	1	1	1	-0.440664	-0.440664	2.09298	2.23363	-0.440664	-0.440664	-0.440664	-0.440664	-0.440664	-0.440664	-0.440664	-0.440664	-0.440664
Spermidine	51852	1	220055	298747	97296	28013	1	1	1	1	1	1	1	24518	1	219368	1	1	1	1206221	488587	1	75964	823334	1	121271	1	120691	1	1	1	1	1	304115	1	130491	1.09101	-0.76706	1.33841	1.39074	1.19873	0.985629	-0.76706	-0.76706	-0.76706	-0.76706	-0.76706	-0.76706	-0.76706
Spinacoside D	1	1	1	1	1	1	1	1	1	1	1	1	1	1	1	1	1	1	1	1	66293	1	1	1	1	1	1	1	1	1	1	1	1	1	1	1	-0.154303	-0.154303	-0.154303	-0.154303	-0.154303	-0.154303	-0.154303	-0.154303	-0.154303	-0.154303	-0.154303	-0.154303	-0.154303
Spongioside A	1	1	1	1	1	1	1	1	1	1	1	1	1	1	1	1	1	1	1	1	31635	1	1	1	1	1	1	1	1	1	1	1	1	1	1	1	-0.154303	-0.154303	-0.154303	-0.154303	-0.154303	-0.154303	-0.154303	-0.154303	-0.154303	-0.154303	-0.154303	-0.154303	-0.154303
SQMG(16:1(13Z)/0:0)	25491	1	1	1	1	1	1	36938	1	1	18021	1	1	1	1	1	1	1	1	1	1	1	1	1	1	1	26541	1	1	1	1	1	1	1	1	1	3.0389	-0.320446	-0.320446	-0.320446	-0.320446	-0.320446	-0.320446	3.16171	-0.320446	-0.320446	2.92408	-0.320446	-0.320446
SR 12813	1	1	1	1	1	1	1	1	1	1	1	1	1	1	19786	1	1	1	1	1	1	1	1	1	1	1	1	1	1	1	1	1	1	1	1	1	-0.154303	-0.154303	-0.154303	-0.154303	-0.154303	-0.154303	-0.154303	-0.154303	-0.154303	-0.154303	-0.154303	-0.154303	-0.154303
Stealthin C	1	1	1	1	1	1	1	1	1	1	1	1	1	1	1	1	1	1	41776	1	21280	1	1	1	1	1	1	1	1	1	1	1	1	1	1	1	-0.273875	-0.273875	-0.273875	-0.273875	-0.273875	-0.273875	-0.273875	-0.273875	-0.273875	-0.273875	-0.273875	-0.273875	-0.273875
Strigolactone ABC-rings	1	27842	61210	10633	1	1	1	1	1	1	1	1	1	10458	1	19846	1	1	20787	1	1	1	1	1	1	1	5616	1	1	1	1	1	1	1	1	1	-0.477397	2.19079	2.39617	1.93984	-0.477397	-0.477397	-0.477397	-0.477397	-0.477397	-0.477397	-0.477397	-0.477397	-0.477397
Styrene	117916	133669	321962	158582	12529	1	108557	69564	1	1	55456	1	13682	161746	107871	110236	1	132849	1	95421	1	92612	1	106428	10688	1	1	49487	9322	55394	44117	1	1	185900	173658	86071	0.77772	0.80094	0.963725	0.832588	0.362562	-1.38475	0.762406	0.679996	-1.38475	-1.38475	0.638024	-1.38475	0.378864
Sucralose	64501	1	1	1	1	1	1	1	1	1	1	1	1	1	1	1	1	1	1	1	1	1	1	1	1	1	1	1	1	1	1	1	1	1	1	1	2.88464	-0.271773	-0.271773	-0.271773	-0.271773	-0.271773	-0.271773	-0.271773	-0.271773	-0.271773	-0.271773	-0.271773	-0.271773
Sudan III	100667	609340	98894	72071	216531	261446	157139	411601	124982	96162	137421	1	1	243982	289030	51791	67255	320755	1	744115	240399	157899	1	1	136577	1	106707	29767	50845	60086	10623	1	199402	208610	1	61544	0.536209	0.876342	0.532852	0.473083	0.680894	0.716501	0.62033	0.802231	0.577079	0.52756	0.595002	-1.63989	-1.63989
Sulfolithocholylglycine	1	1	1	1	1	1	1	1	1	11547	1	1	1	1	1	1	1	1	1	1	1	1	1	1	1	1	1	1	1	1	1	1	1	1	1	1	-0.22092	-0.22092	-0.22092	-0.22092	-0.22092	-0.22092	-0.22092	-0.22092	-0.22092	4.37756	-0.22092	-0.22092	-0.22092
Sulindac sulfide glucuronide	1	1	117298	1	1	1	17362	19886	1	1	1	1	1	74061	42818	41651	10821	1	66111	1	1	1	78513	1	1	7380	1	1	1	1	13760	1	1	1	80515	1	-0.695353	-0.695353	1.6301	-0.695353	-0.695353	-0.695353	1.24949	1.27653	-0.695353	-0.695353	-0.695353	-0.695353	-0.695353
Sunitinib	1	1	1	1	1	1	1	1	1	1	1	1	1	1	1	27658	1	1	1	1	1	1	1	1	1	1	1	1	1	1	1	1	1	1	1	1	-0.154303	-0.154303	-0.154303	-0.154303	-0.154303	-0.154303	-0.154303	-0.154303	-0.154303	-0.154303	-0.154303	-0.154303	-0.154303
Tagetiin	1	1	1	1	1	1	1	1	1	1	1	1	1	1	1	1	1	8849	1	1	1	1	1	1	1	1	1	1	1	1	1	1	1	1	1	1	-0.154303	-0.154303	-0.154303	-0.154303	-0.154303	-0.154303	-0.154303	-0.154303	-0.154303	-0.154303	-0.154303	-0.154303	-0.154303
Taprostene	1	8167	22414	15062	1	1	1	171471	1	1	1	1	1	159995	1	36101	1	1	1	1	1	1	1	1	1	28769	1	1	1	1	7794	1	1	1	50196	1	-0.620434	1.30393	1.51961	1.43469	-0.620434	-0.620434	-0.620434	1.95429	-0.620434	-0.620434	-0.620434	-0.620434	-0.620434
Taurallocholic acid	1	1	1	1	1	1	1	16753	39276	1	1	1	1	1	1	1	1	1	1	1	1	1	19534	1	1	9570	1	1	1	1	1	1	1	1	1	1	-0.395529	-0.395529	-0.395529	-0.395529	-0.395529	-0.395529	-0.395529	1.99062	2.19965	-0.395529	-0.395529	-0.395529	-0.395529
Telithromycin	8927	1	1	1	1	1	1	1	1	1	1	1	1	1	31886	1	18320	1	1	1	1	1	1	1	1	1	1	1	1	1	1	1	1	1	1	1	3.29633	-0.273609	-0.273609	-0.273609	-0.273609	-0.273609	-0.273609	-0.273609	-0.273609	-0.273609	-0.273609	-0.273609	-0.273609
Telmisartan	1	1	1	1	1	1	1	1	1	1	1	1	1	231732	1	1	1	1	1	1	1	1	1	1	1	1	1	1	13858	1	1	144126	1	1	1	1	-0.27228	-0.27228	-0.27228	-0.27228	-0.27228	-0.27228	-0.27228	-0.27228	-0.27228	-0.27228	-0.27228	-0.27228	-0.27228
Testosterone sulfate	1	290422	1	67153	41737	1	15188	704042	34957	100672	1	1	1	1	1	31301	12733	1	1	1	7139	1	16523	28167	21247	1	214641	16305	1	1	39083	1	1	1	1	1	-1.02112	1.2997	-1.02112	1.02952	0.941778	-1.02112	0.755272	1.46307	0.909073	1.10423	-1.02112	-1.02112	-1.02112
Tetracenomycin B3	1	1	1	1	1	1	1	1	1	1	1	1	1	1	1	1	1	1	1	1	1	1	1	1	1	1	1	1	1	1	1	1	30131	1	1	1	-0.154303	-0.154303	-0.154303	-0.154303	-0.154303	-0.154303	-0.154303	-0.154303	-0.154303	-0.154303	-0.154303	-0.154303	-0.154303
Tetrahydrofolic acid	1	1	1	1	1	1	1	1	1	1	1	1	1	1	1	35678	1	1	1	1	1	1	1	1	1	1	1	1	1	1	1	1	1	1	1	1	-0.154303	-0.154303	-0.154303	-0.154303	-0.154303	-0.154303	-0.154303	-0.154303	-0.154303	-0.154303	-0.154303	-0.154303	-0.154303
TG(20:5(5Z,8Z,11Z,14Z,17Z)/20:5(5Z,8Z,11Z,14Z,17Z)/22:4(7Z,10Z,13Z,16Z))[iso3]	1	1	304869	1	1	1	1	1	1	1	1	1	1	1	1	1	1	1	1	1	1	1	1	753884	1	1	1	1	1	1	1	1	1	1	1	1	-0.22079	-0.22079	4.25534	-0.22079	-0.22079	-0.22079	-0.22079	-0.22079	-0.22079	-0.22079	-0.22079	-0.22079	-0.22079
Thelephoric acid	1	1	1	1	1	1	1	1	1	1	1	1	1	1	28793	1	1	1	1	1	1	1	1	1	1	1	1	1	1	1	1	1	1	1	1	1	-0.154303	-0.154303	-0.154303	-0.154303	-0.154303	-0.154303	-0.154303	-0.154303	-0.154303	-0.154303	-0.154303	-0.154303	-0.154303
Thr Ile Ala	1	1	1	120313	1	1	1	1	1	1	1	1	1	1	1	1	1	1	1	1	1	1	1	1	1	1	1	1	1	1	1	1	1	1	1	1	-0.219389	-0.219389	-0.219389	4.9214	-0.219389	-0.219389	-0.219389	-0.219389	-0.219389	-0.219389	-0.219389	-0.219389	-0.219389
Thr Ile Arg	1	1	110564	1	1	1	1	1	1	1	1	1	1	1	1	1	1	1	1	1	1	1	1	12018	1	1	1	1	1	1	1	1	1	1	1	1	-0.219646	-0.219646	4.88017	-0.219646	-0.219646	-0.219646	-0.219646	-0.219646	-0.219646	-0.219646	-0.219646	-0.219646	-0.219646
Thr Ile Gln	1	1	1	27613	1	1	1	1	1	1	1	1	1	1	1	1	1	1	1	1	1	1	1	1	1	1	1	1	1	1	1	1	1	1	1	1	-0.154303	-0.154303	-0.154303	6.32644	-0.154303	-0.154303	-0.154303	-0.154303	-0.154303	-0.154303	-0.154303	-0.154303	-0.154303
Thr Leu Val	1	1	33497	1	1	1	1	1	1	1	1	1	1	1	1	1	1	1	1	1	1	1	1	1	1	1	1	1	1	1	1	1	1	1	1	1	-0.154303	-0.154303	6.32644	-0.154303	-0.154303	-0.154303	-0.154303	-0.154303	-0.154303	-0.154303	-0.154303	-0.154303	-0.154303
Thr Pro Phe	1	22062	1	7575	24955	29806	7208	8043	9596	1	11517	1	1	8986	1	1	1	1	20522	9637	1	18093	1	1	1	8931	14468	1	1	1	15357	18919	1	1	21131	1	-0.939589	1.1155	-0.939589	0.895842	1.14081	1.17731	0.885638	0.90816	0.944436	-0.939589	0.98193	-0.939589	-0.939589
Thr Val Ala	1	1	54326	18907	1	1	1	1	1	1	1	1	1	1	1	1	1	1	1	1	1	1	1	1	1	1	1	1	1	1	1	1	1	1	1	1	-0.220629	-0.220629	4.64826	4.17691	-0.220629	-0.220629	-0.220629	-0.220629	-0.220629	-0.220629	-0.220629	-0.220629	-0.220629
Tifluadom	1	1	1	1	1	1	1	32519	1	1	30553	1	1	1	1	17077	1	9821	1	1	1	1	1	1	1	1	1	1	1	22498	1	1	1	44351	1	1	-0.402801	-0.402801	-0.402801	-0.402801	-0.402801	-0.402801	-0.402801	2.50843	-0.402801	-0.402801	2.49095	-0.402801	-0.402801
Torvanol A	1	1	1	1	1	1	1	1	9087	1	1	1	1	1	1	1	1	1	1	1	1	1	1	1	1	1	27761	1	1	1	1	1	1	1	1	1	-0.220543	-0.220543	-0.220543	-0.220543	-0.220543	-0.220543	-0.220543	-0.220543	4.14351	-0.220543	-0.220543	-0.220543	-0.220543
Torvoside D	21000	1	21409	1	57092	1	29752	1	1	23055	1	31706	7782	1	53440	38071	1	1	82911	1	1	34942	1	1	6923	19372	1	1	16960	1	1	1	1	54679	1	1	1.12588	-0.811378	1.12964	-0.811378	1.32057	-0.811378	1.1937	-0.811378	-0.811378	1.14406	-0.811378	1.20608	0.932647
Trabectedin	1	1	97485	1	1	1	1	1	1	1	1	1	1	1	1	1	1	1	1	1	94581	1	1	1	1	1	1	1	1	1	1	1	1	1	1	1	-0.220929	-0.220929	4.42469	-0.220929	-0.220929	-0.220929	-0.220929	-0.220929	-0.220929	-0.220929	-0.220929	-0.220929	-0.220929
Trandolapril	1	1	1	72109	1	1	1	1	1	1	1	1	1	1	1	1	1	1	1	1	1	1	1	1	1	22001	1	1	1	1	1	1	1	1	1	1	-0.220565	-0.220565	-0.220565	4.67086	-0.220565	-0.220565	-0.220565	-0.220565	-0.220565	-0.220565	-0.220565	-0.220565	-0.220565
Trandolaprilat	1	1	1	1	1	1	1	1	1	1	1	1	1	1	1	9791	1	1	1	1	1	6285	1	1	1	1	7559	1	1	1	1	1	1	1	22706	1	-0.362597	-0.362597	-0.362597	-0.362597	-0.362597	-0.362597	-0.362597	-0.362597	-0.362597	-0.362597	-0.362597	-0.362597	-0.362597
trans,trans-Farnesol	1	1	407424	1	1	1	1	1	1	30421	17643	29358	1	1	1	1	1	1	1	1	1	1	1	1	1	1	1	1	1	1	1	1	1	1	1	1	-0.318308	-0.318308	3.66948	-0.318308	-0.318308	-0.318308	-0.318308	-0.318308	-0.318308	2.86846	2.70028	2.85748	-0.318308
Triethylenemelamine	1	1	15901	1	1	1	1	1	1	1	1	1	1	1	1	1	1	1	1	1	6058	1	1	6563	1	1	1	1	1	1	1	1	1	1	1	1	-0.273685	-0.273685	3.81877	-0.273685	-0.273685	-0.273685	-0.273685	-0.273685	-0.273685	-0.273685	-0.273685	-0.273685	-0.273685
Trigoneoside XIb	1	1	311803	256580	1	1	1	1	1	1	1	1	1	1	1	41947	1	1	1	1	1	1	1	1	1	1	1	1	1	45414	1	1	1	1	1	1	-0.362135	-0.362135	2.93979	2.88891	-0.362135	-0.362135	-0.362135	-0.362135	-0.362135	-0.362135	-0.362135	-0.362135	-0.362135
Trilobolide	123158	1	219080	138647	1	1	1	1	168848	1	1	1	1	1	106546	367614	1	1	1	1	330885	15248	1	211327	1	1	1	300702	1	55567	1	1	145285	1	1	1	1.2722	-0.768923	1.3725	1.29283	-0.768923	-0.768923	-0.768923	-0.768923	1.32715	-0.768923	-0.768923	-0.768923	-0.768923
Trilobolide	1	1	1	11464	1	1	1	1	1	1	1	6797	1	1	1	1	1	1	1	1	1	1	1	1	1	1	1	1	1	1	1	1	1	1	1	1	-0.220833	-0.220833	-0.220833	4.55006	-0.220833	-0.220833	-0.220833	-0.220833	-0.220833	-0.220833	-0.220833	4.28325	-0.220833
Triphyllin A	1	1	1	23823	1	1	1	1	1	1	1	1	1	1	1	1	1	1	1	1	1	1	1	1	1	1	1	1	1	1	1	1	1	1	1	1	-0.154303	-0.154303	-0.154303	6.32644	-0.154303	-0.154303	-0.154303	-0.154303	-0.154303	-0.154303	-0.154303	-0.154303	-0.154303
Triuvaretin	1	1	20374	1	1	1	1	1	1	1	1	5193	1	1	31937	6531	1	1	1	1	30014	1	1	1	1	1	1	1	1	12129	1	1	1	1	1	1	-0.440313	-0.440313	2.26157	-0.440313	-0.440313	-0.440313	-0.440313	-0.440313	-0.440313	-0.440313	-0.440313	1.88933	-0.440313
Trp Asp Asp	611424	1	8056	31383	1	1	1	1	62729	1	1	147446	1	1	1	1	1	1	1004947	1	18787	1	1	1	1	1	39585	8771	1	1	1	1	1	1	1	1	2.22231	-0.54533	1.32299	1.60546	-0.54533	-0.54533	-0.54533	-0.54533	1.74933	-0.54533	-0.54533	1.92686	-0.54533
Trp Cys Pro	1	1	1121926	1	1	1	1	1	1	1	1	1	1	1	1	1	1	1	1	1	367899	1	1	1	1	1	1	1	1	1	1	1	1	1	1	1	-0.220727	-0.220727	4.60778	-0.220727	-0.220727	-0.220727	-0.220727	-0.220727	-0.220727	-0.220727	-0.220727	-0.220727	-0.220727
Trp Glu Leu	1	1	1	27793	1	1	1	1	1	1	1	1	1	1	1	1	1	1	1	1	1	1	1	1	1	1	1	1	1	1	1	1	1	1	1	1	-0.154303	-0.154303	-0.154303	6.32644	-0.154303	-0.154303	-0.154303	-0.154303	-0.154303	-0.154303	-0.154303	-0.154303	-0.154303
Trp Glu Phe	1	1	1	1	1	1	1	1	1	1	1	1	1	1	1	1	1	1	1	1	1	1	40781	1	1	1	1	1	1	1	1	1	1	1	1	1	-0.154303	-0.154303	-0.154303	-0.154303	-0.154303	-0.154303	-0.154303	-0.154303	-0.154303	-0.154303	-0.154303	-0.154303	-0.154303
Trp Ile Lys	1	1	32161	1	1	1	1	1	1	1	1	1	1	1	1	1	1	1	1	1	1	1	1	1051595	1	1	1	1	1	1	1	1	1	1	201330	1	-0.401644	-0.401644	2.03154	-0.401644	-0.401644	-0.401644	-0.401644	-0.401644	-0.401644	-0.401644	-0.401644	-0.401644	-0.401644
Trp Lys Lys	1	1	1329662	1187618	1	1	1	1	35130	205042	1	197941	1	1	649873	256462	1	1	1	1	180679	1	1	133343	1	1	1	264175	1	174042	1	1	80767	1	1	1	-0.731831	-0.731831	1.61346	1.59467	-0.731831	-0.731831	-0.731831	-0.731831	1.00909	1.30252	-0.731831	1.29665	-0.731831
Trp Pro Cys	1	1	212383	276737	145645	28192	124826	145357	238164	397193	146421	1	25453	1939252	1	1	348932	134482	1	1	1	1	1	1	1	1	1	45099	76743	96101	1	352545	1	79556	1	1	-0.936184	-0.936184	1.07993	1.12343	1.01793	0.748022	0.992576	1.0176	1.09876	1.18283	1.0188	-0.936184	0.731223
Tuberoside E	1	1	843020	1	1	1	1	1	1	1	1	1	1	1	1	1	1	1	1	1	1	1	1	1	1	1	588595	1	1	1	1	1	1	1	1	1	-0.220908	-0.220908	4.48005	-0.220908	-0.220908	-0.220908	-0.220908	-0.220908	-0.220908	-0.220908	-0.220908	-0.220908	-0.220908
Tutin	1	1	1	1	1	1	1	1	1	1	1	1	1	1	1	1	1	1	1	1	1	1	1	44186	1	1	1	1	1	1	1	1	1	1	1	1	-0.154303	-0.154303	-0.154303	-0.154303	-0.154303	-0.154303	-0.154303	-0.154303	-0.154303	-0.154303	-0.154303	-0.154303	-0.154303
Tyr Arg Thr	1	46168	1	14493	19195	1	1	1	5984	1	1	1	1	1	1	1	1	19813	1	1	1	1	1	1	1	1	1	1	1	1	11187	1	1	1	1	1	-0.440768	2.52051	-0.440768	2.20105	2.27853	-0.440768	-0.440768	-0.440768	1.95715	-0.440768	-0.440768	-0.440768	-0.440768
Tyr Asn His	5233	31150	17911	1	1	1	8061	41627	1	22508	1	1	1	1	5497	1	40850	42467	1	25969	20700	1	1	1	6105	1	7550	1	1	1	1	1	1	8793	18761	31118	0.968012	1.33852	1.22358	-0.810506	-0.810506	-0.810506	1.05775	1.39874	-0.810506	1.27103	-0.810506	-0.810506	-0.810506
Tyr Met Leu	1	1	192998	1	1	1	1	1	1	1	1	1	1	1	1	1	1	1	619142	1	1	1	1	1	89334	1	1	1	1	1	1	1	1	1	45000	1	-0.402312	-0.402312	2.47311	-0.402312	-0.402312	-0.402312	-0.402312	-0.402312	-0.402312	-0.402312	-0.402312	-0.402312	-0.402312
Tyr Tyr Tyr	1	1	5865	1	1	1	1	1	1	1	1	1	1	1	1	6858	1	1	1	1	29917	1	1	17501	1	1	1	1	1	1	1	1	1	1	1	1	-0.319657	-0.319657	2.77964	-0.319657	-0.319657	-0.319657	-0.319657	-0.319657	-0.319657	-0.319657	-0.319657	-0.319657	-0.319657
Tyr-Thr-OH	1	238853	60427	1	351737	1	341499	162570	37247	142692	199057	1	41300	1	228919	80386	1	1	1	1	1	1	1	1	140575	82338	58899	68234	208130	146399	46267	1	259040	1	1	25753	-1.13441	0.972319	0.738501	-1.13441	1.03816	-1.13441	1.03314	0.906866	0.656185	0.884679	0.941313	-1.13441	0.673757
Tyramine-O-sulfate	1	1	1	285663	535333	1	1	1	1	1	1	1	1	1	1	1	1	1	1	1	1	1	52342	1	1	1	1	1	1	1	1	1	1	1	1	1	-0.362115	-0.362115	-0.362115	2.85202	3.01271	-0.362115	-0.362115	-0.362115	-0.362115	-0.362115	-0.362115	-0.362115	-0.362115
Ulexone B	5058630	6753688	12239862	6077747	1	387050	1	3993588	1	1	3871430	3672711	2105216	1	1	5825352	2266406	1	1	6133302	1	5513729	1	7162477	1	1	1	1	1	3754974	1	1	7481374	8233123	1	5235863	1.10362	1.14106	1.2181	1.1274	-0.896245	0.770631	-0.896245	1.073	-0.896245	-0.896245	1.06897	1.06214	0.990046
Unanisoflavan	18336	1	1	9801	1	1	60267	267421	70500	23077	24092	33772	1	18356	6506	5362	1	77911	1	1	1	1	1	1	1	1	218777	1	21362	81853	1	10840	1	1	84791	1	0.900208	-0.932679	-0.932679	0.783255	-0.932679	-0.932679	1.12238	1.40059	1.15166	0.943146	0.951183	1.01425	-0.932679
Val Arg Phe	1	52202	336642	36346	39748	1	79729	1	11269	283436	1	1	12917	444440	1	232278	1	216991	1	1	1	1	1	1	1	1	1	1	1	1	46060	1	1	11893	1	171453	-0.768242	1.16752	1.49966	1.103	1.11895	-0.768242	1.24299	-0.768242	0.894324	1.469	-0.768242	-0.768242	0.918647
Val Ile	1	1	35839	19553	1	1	1	1	1	1	1	1	1	1	1	1	1	1	1	1	1	1	1	10012	1	1	1	1	1	1	1	1	1	1	1	1	-0.319798	-0.319798	3.34604	3.13424	-0.319798	-0.319798	-0.319798	-0.319798	-0.319798	-0.319798	-0.319798	-0.319798	-0.319798
Val Ile	1	1	1	20674	1	1	1	1	1	1	1	1	1	1	1	1	1	1	1	1	1	1	1	1	1	1	1	1	1	1	1	1	1	1	1	1	-0.154303	-0.154303	-0.154303	6.32644	-0.154303	-0.154303	-0.154303	-0.154303	-0.154303	-0.154303	-0.154303	-0.154303	-0.154303
Val Val Arg	5706	1	1	1	1	1	1	1	1	1	1	1	1	1	1	1	1	1	1	1	1	1	1	1	1	1	1	1	1	1	1	1	1	1	1	1	6.32644	-0.154303	-0.154303	-0.154303	-0.154303	-0.154303	-0.154303	-0.154303	-0.154303	-0.154303	-0.154303	-0.154303	-0.154303
Verapamil	1	1	1	1	1	1	1	1	1	1	1	1	1	1	1	1	1	1	1	1	23006	1	1	6257	1	1	1	1	1	1	1	1	1	1	1	1	-0.220374	-0.220374	-0.220374	-0.220374	-0.220374	-0.220374	-0.220374	-0.220374	-0.220374	-0.220374	-0.220374	-0.220374	-0.220374
Veratridine	1	1	1	101476	1	1	1	1	1	1	1	1	1	1	1	1	1	1	1	1	1	1	1	1	1	1	1	1	1	1	1	1	1	1	1	1	-0.154303	-0.154303	-0.154303	6.32644	-0.154303	-0.154303	-0.154303	-0.154303	-0.154303	-0.154303	-0.154303	-0.154303	-0.154303
Vignatic acid B	1	1	11972	56429	1	1	1	1	1	1	1	1	1	1	1	1	1	1	1	1	1	1	1	1	1	1	1	1	1	1	1	1	1	1	1	1	-0.220257	-0.220257	4.05242	4.75787	-0.220257	-0.220257	-0.220257	-0.220257	-0.220257	-0.220257	-0.220257	-0.220257	-0.220257
Vinaginsenoside R24	1	1	200811	1	1	1	1	1	1	1	1	1	1	1	1	1	81593	1	1	1	236901	1	1	1	1	1	1	1	1	1	1	1	1	1	1	1	-0.320069	-0.320069	3.18773	-0.320069	-0.320069	-0.320069	-0.320069	-0.320069	-0.320069	-0.320069	-0.320069	-0.320069	-0.320069
W123	10287090	1	3513581	1	1	3067204	429310	1	1	1087338	1	4475688	1	1	1	1	297321	226029	19871168	1	2948994	1	1	36177352	1083881	1	1	2281383	1	2117764	1	1	1	1	280351	1	1.31061	-0.889086	1.16426	-0.889086	-0.889086	1.14575	0.877866	-0.889086	-0.889086	1.00447	-0.889086	1.19723	-0.889086
W123	78437	1	1	1	1	1	1	1	1	11716	1	34492	1	1	1	1	1	1	139173	1	1	1	1	1	12733	1	1	1	1	25265	1	1	1	1	1	1	2.24612	-0.47617	-0.47617	-0.47617	-0.47617	-0.47617	-0.47617	-0.47617	-0.47617	1.78685	-0.47617	2.04767	-0.47617
Xamoterol	1	1	1	1	1	1	1	1	1	1	1	1	1	1	1	1	1	1	1	1	1	5938	30462	1	1	1	1	1	1	1	1	1	5839	1	12615	1	-0.362317	-0.362317	-0.362317	-0.362317	-0.362317	-0.362317	-0.362317	-0.362317	-0.362317	-0.362317	-0.362317	-0.362317	-0.362317
Xanthosine	1	94619	1	29139	1	60045	1	17145	1	17208	31942	35075	1	19548	1	33576	1	37447	1	1	1	1	1	179372	1	59950	1	36188	1	73126	1	1	1	77684	22768	1	-0.894768	1.2563	-0.894768	1.03518	-0.894768	1.17092	-0.894768	0.935606	-0.894768	0.936294	1.05242	1.06999	-0.894768
Xeniolit A	1	28067	1	1	1	1	1	1	1	1	1	1	1	1	1	9041	1	1	1	1	1	1	1	1	1	1	1	1	1	1	1	1	1	1	1	1	-0.220532	4.68175	-0.220532	-0.220532	-0.220532	-0.220532	-0.220532	-0.220532	-0.220532	-0.220532	-0.220532	-0.220532	-0.220532
Xipamide	1	1	17258	1	1	1	1	1	1	1	1	1	1	1	1	1	1	1	1	1	1	1	1	1	1	1	1	1	1	1	1	1	1	1	1	1	-0.154303	-0.154303	6.32644	-0.154303	-0.154303	-0.154303	-0.154303	-0.154303	-0.154303	-0.154303	-0.154303	-0.154303	-0.154303
Zizyphine F	25091	1	71730	1	1	1	1	1	1	1	1	28606	1	1	1	1	1	1	79568	1	29478	1	1	36998	1	1	1	1	1	1	1	1	1	1	1	1	2.28975	-0.402927	2.56895	-0.402927	-0.402927	-0.402927	-0.402927	-0.402927	-0.402927	-0.402927	-0.402927	2.3246	-0.402927
[truncated: 77 more columns]
