# Supplementary material for: Metabolomics and 16S rRNA sequencing of human colorectal cancers and adjacent mucosa
Source: PLoS One. 2018 Dec 21;13(12):e0208584. doi: 10.1371/journal.pone.0208584 (PMC6303059; doi:10.1371/journal.pone.0208584)
Supplement: S2 Table — (XLSX) [file pone.0208584.s002.xlsx]

## Sheet: Mefit_summary
Sample ID	Total raw reads	Total reads after quality trimming	Total overlapping reads	% of overlapping reads	Total non-overlapping reads	% of non-overlapping reads	Average read length of merged overlapping reads	Average quality	Average error rate
S035NL	144154	139766	139305	99.67	461	0.33	454.31	36.83	0.06
S035TL	236219	228645	228069	99.75	576	0.25	455.35	36.85	0.06
S036NL	256730	245535	244001	99.38	1534	0.62	456.3	36.68	0.07
S036TL	162213	158150	157719	99.73	431	0.27	455.05	36.95	0.06
S037NL	221609	212887	212287	99.72	600	0.28	452.6	36.9	0.07
S037TL	160846	156394	156047	99.78	347	0.22	452.32	37.07	0.06
S038NL	123820	120685	120109	99.52	576	0.48	461.59	36.82	0.07
S038TL	124978	122007	121531	99.61	476	0.39	457.37	36.95	0.06
S039NR	262311	248264	245890	99.04	2374	0.96	459.05	36.56	0.08
S039TR	96572	92413	91856	99.4	557	0.6	463.16	36.87	0.06
S040NL	107336	104435	104053	99.63	382	0.37	456.29	36.98	0.06
S040TL	198736	193251	192837	99.79	414	0.21	453.96	37.09	0.06
S043NL	178261	172415	171835	99.66	580	0.34	456.3	36.87	0.06
S043TL	231709	226940	226598	99.85	342	0.15	452.44	37.22	0.05
S044NR	208551	198150	196923	99.38	1227	0.62	458.17	36.71	0.07
S044TR	153381	148725	148299	99.71	426	0.29	458.93	36.92	0.06
S045NR	229905	217681	216464	99.44	1217	0.56	460.39	36.86	0.07
S045TR	132180	125271	124375	99.28	896	0.72	458.29	36.73	0.08
S046NL	99792	96182	95797	99.6	385	0.4	458.82	36.89	0.07
S046TL	110164	103719	102540	98.86	1179	1.14	459.13	36.47	0.09
S048NL	233113	216378	214798	99.27	1580	0.73	457.06	36.66	0.08
S048TL	156359	150980	149781	99.21	1199	0.79	464.88	36.68	0.07
S051NR	106904	103193	102729	99.55	464	0.45	452.86	36.77	0.07
S051TR	94055	90323	89972	99.61	351	0.39	455.61	36.78	0.07
S053NL	219217	202232	200634	99.21	1598	0.79	456.17	36.72	0.07
S053TL	135494	131662	131320	99.74	342	0.26	458.29	37.03	0.06
S056NR	85878	83265	82879	99.54	386	0.46	460.42	36.84	0.06
S056TR	101426	98284	97836	99.54	448	0.46	455.66	36.98	0.06
S057NL	88453	85747	85377	99.57	370	0.43	463.24	36.8	0.06
S057TL	143312	139098	138680	99.7	418	0.3	457.53	37.08	0.06
S058NL	139590	131304	130712	99.55	592	0.45	460.51	36.99	0.07
S058TL	142636	138473	137623	99.39	850	0.61	463.53	36.82	0.07
S060NR	198175	179655	177215	98.64	2440	1.36	455.71	36.49	0.09
S060TR	88030	84317	83919	99.53	398	0.47	457.99	36.79	0.07
