# Supplementary material for: Metabolomics and 16S rRNA sequencing of human colorectal cancers and adjacent mucosa
Source: PLoS One. 2018 Dec 21;13(12):e0208584. doi: 10.1371/journal.pone.0208584 (PMC6303059; doi:10.1371/journal.pone.0208584)
Supplement: S3 Table — (XLSX) [file pone.0208584.s003.xlsx]

## Sheet: Phyla distribution
Phylum	S035NL	S036NL	S037NL	S038NL	S039NR	S040NL	S043NL	S044NR	S045NR	S046NL	S048NL	S051NR	S053NL	S056NR	S057NL	S058NL	S060NR	S035TL	S036TL	S037TL	S038TL	S039TR	S040TL	S043TL	S044TR	S045TR	S046TL	S048TL	S051TR	S053TL	S056TR	S057TL	S058TL	S060TR	Normal mean	Tumour mean
Acidobacteria	0	0.0184523	0	0	0	0	0	0.0662209	0.0228698	0	0.0250241	0	0	0	0	0	0.0105379	0	0.17324	0	0.00188009	0	0	0	0	0.00257606	0	0	0	0.342556	0	0.148818	0	0.00553327	0	0
Actinobacteria	2.54245	7.32506	5.40211	6.33929	4.89884	5.95913	30.0949	5.99094	1.54426	2.70734	8.09255	6.23073	8.39997	4.03992	2.30854	3.34682	8.42151	4.93862	13.446	6.20794	9.58563	1.21064	2.38493	0.724138	2.88917	0.735035	3.74595	2.09272	3.19597	2.27124	4.00583	2.40946	1.75402	1.52027	6.7	3.7
Bacteroidetes	24.524	26.6052	30.5037	46.1561	24.4085	34.2168	12.8978	30.0684	48.6855	48.5713	21.7191	22.0876	25.5453	34.7232	11.839	66.8649	25.9381	27.645	12.2353	29.2296	30.4433	21.5845	27.9495	15.1229	47.3957	41.2504	28.8022	22.0781	33.2512	34.956	33.4509	32.7797	28.4002	55.9884	31.5	30.7
Calditrichaeota	0	0.0114703	0	0	0.0475163	0	0	0.0205109	0	0	0.0262448	0	0.00200063	0	0	0	0	0	0	0	0	0	0	0	0	0	0	0	0	0	0	0	0	0	0	0
Chlamydiae	0	0	0	0	0	0	0.110953	0	0	0	0.00793447	0	0	0	0	0	0.000878156	0	0	0	0	0	0	0	0	0	0	0	0	0	0	0	0	0	0	0
Chloroflexi	0	0.105727	0	0	0.208233	0	0.148159	0.105485	0.068065	0.0464524	0.101927	0	0.109368	0	0	0	0.039517	0	0	0	0	0	0	0	0	0	0	0	0	0	0	0	0	0	0.1	0
Cyanobacteria	0	0	0	0	0	0	0	0	0	0	0	0	0	0	0	0	0	0	0	0	0	0	0	0	0	0	0	0	0	0	0	0.230897	0	0.00138332	0	0
Elusimicrobia	0	0.24387	0	0	0.075933	0	0	0	0.00490068	0	0.0476068	0.00134631	0.264083	0	0.00491703	0	0.128211	0	0	0.000706814	0	0	0	0	0	0	0	0	0	0	0	0	0	0	0	0
Firmicutes	22.1859	38.4755	50.1582	39.886	26.4605	48.0081	20.9064	23.2424	33.7668	37.1905	39.0578	38.6661	38.0099	35.4569	13.6656	19.887	40.8369	18.8638	37.2877	51.5062	33.8171	31.6076	57.8631	36.4291	45.0153	46.1132	56.1968	29.5787	31.2621	5.05929	34.2423	43.6749	25.789	27.5031	33.3	36
Fusobacteria	0.00686683	2.64067	0.0116218	0.0883239	0.879052	1.67319	4.7949	1.14685	0.118705	0.201294	1.99399	0.00807787	3.00161	0.323445	2.27535	0.131757	3.03666	0.0095869	3.62218	0.317359	20.6208	2.82712	1.86652	42.9003	0.611186	0.0377822	1.00564	1.62297	0.00631864	0.0246504	2.05517	2.88737	2.35299	0.654309	1.3	4.9
Lentisphaerae	0.0952773	0.0583492	0	0	0.0232923	0.013405	0.159454	0.00703231	0	0.0845671	0.037231	0.0323115	0.0386788	0	0	0	0.028101	0.12326	0	0	0	0	0.0405526	0.0269213	0	0	0.0257306	0	0.00505491	0	0	0	0	0	0	0
Nitrospinae	0	0	0	0	0	0	0	0	0	0.0357326	0	0	0	0	0	0	0	0	0	0	0	0	0	0	0	0	0	0	0	0	0	0	0	0	0	0
Planctomycetes	0	0.0513672	0	0	0.0307459	0	0.0963366	0	0.0196027	0	0.0360103	0	0	0	0	0	0.00614709	0	0	0	0	0	0	0	0	0	0	0	0	0	0	0	0	0	0	0
Proteobacteria	12.0453	15.9508	5.57391	3.95272	39.112	4.58329	24.9957	33.6842	14.457	6.57956	22.6145	21.7456	16.3651	25.0979	68.4819	8.14389	11.6584	15.2916	29.2174	4.54552	3.48756	40.4776	3.68152	1.65635	0.326756	11.3604	6.1046	44.5291	21.5314	55.3717	25.5971	15.2753	41.6051	11.7568	19.7	19.5
Spirochaetes	0	0.380018	0.0121271	0.0364222	0.247364	0.00243727	0.231872	0.205695	0.0392054	0.00357326	0.0482172	0	0.316766	0	0.00368777	0	0.366191	0.0073043	0	0.00212044	0	1.01404	0.0109602	0.221759	3.09318	0.131379	0	0	0.00379118	0.0433508	0.00108854	0.0513957	0	0.0235164	0.1	0.3
Synergistetes	0.969082	0.242373	0.0176853	0.00364222	0.102486	0.232759	0.144173	0.128926	0.0223253	0.0214395	0.191648	0.111744	0.323435	0	0.0405655	0.0473212	0.345993	1.61927	0.000661223	0.022618	0.588468	0	0.612673	0.21674	0.0135443	0.0532385	0	0.000768817	0.083406	0	0	0	0	0.0373496	0.2	0.2
Tenericutes	0	0.0134652	0	0	0	0	0	0	0.00381164	0	0	0	0.0153381	0	0	0	0.00263447	0.00410867	0	0	0	0	0	0	0.0761866	0.00257606	0	0	0	0	0	0	0	0	0	0
Verrucomicrobia	36.9702	5.01504	0.789272	0.00273167	1.32114	4.07755	0.302297	2.00069	0.313099	3.26834	3.93672	5.05675	5.12627	0.00503417	0	1.42149	6.81625	30.3521	0.197706	1.00297	0.0112805	0.106922	2.78114	0.580406	0.00507911	0.00257606	3.67841	0.0691935	5.6021	0.117302	0	0	0.0833704	0	4.5	2.6
Unknown	0.660933	2.8626	7.53143	3.53478	2.18435	1.23326	5.11713	3.33273	0.933852	1.28995	2.06357	6.05975	2.48211	0.35365	1.38045	0.15681	2.364	1.14541	3.81988	7.16497	1.44391	1.17155	2.80909	2.12131	0.573939	0.310844	0.440637	0.0284462	5.0587	1.81393	0.647682	2.54217	0.015379	2.50934	2.6	2
