# Supplementary material for: Metabolomics and 16S rRNA sequencing of human colorectal cancers and adjacent mucosa
Source: PLoS One. 2018 Dec 21;13(12):e0208584. doi: 10.1371/journal.pone.0208584 (PMC6303059; doi:10.1371/journal.pone.0208584)
Supplement: S5 Table — (XLSX) [file pone.0208584.s005.xlsx]

## Sheet: Pearson_metabolites_taxa_mod
Taxa	Env	Correlation	Pvalue	Type	AdjPvalue	Significance
Actinomyces	COM137	-0.0659946	0.801311	Tumour	0.946935
Actinomyces	COM137	-0.0146778	0.955413	Normal	0.964506
Actinomyces	COM150	0.340581	0.180995	Normal	0.98335
Actinomyces	COM150	-0.058629	0.823137	Tumour	0.98335
Actinomyces	COM190	-0.181425	0.485882	Normal	0.832136
Actinomyces	COM190	-0.143274	0.583292	Tumour	0.832136
Actinomyces	COM193	-0.141395	0.588293	Normal	0.996169
Actinomyces	COM193	-0.0254157	0.922866	Tumour	0.996169
Actinomyces	COM261	-0.137903	0.597631	Tumour	0.879012
Actinomyces	COM261	0.046299	0.859941	Normal	0.927832
Actinomyces	COM330	-0.24546	0.342311	Tumour	0.773992
Actinomyces	COM330	0.0122367	0.962823	Normal	0.986893
Actinomyces	COM465	-0.13809	0.597129	Normal	0.878779
Actinomyces	COM465	-0.0513983	0.844683	Tumour	0.95264
Actinomyces	COM507	-0.228175	0.378408	Normal	0.666112
Actinomyces	COM507	-0.179795	0.489875	Tumour	0.703122
Actinomyces	COM530	-0.163168	0.531492	Normal	0.772773
Actinomyces	COM530	-0.102587	0.695209	Tumour	0.814388
Actinomyces	COM548	-0.116924	0.654941	Tumour	0.965778
Actinomyces	COM548	0.0184956	0.943831	Normal	0.965778
Actinomyces	COM732	-0.103472	0.6927	Normal	0.953619
Actinomyces	COM732	-0.0678947	0.795703	Tumour	0.953619
Alistipes	COM137	-0.134797	0.605984	Tumour	0.946935
Alistipes	COM137	-0.0703958	0.788335	Normal	0.946935
Alistipes	COM150	-0.163374	0.530966	Tumour	0.98335
Alistipes	COM150	-0.0793379	0.762134	Normal	0.98335
Alistipes	COM190	0.299701	0.24253	Normal	0.832136
Alistipes	COM190	0.205909	0.427853	Tumour	0.832136
Alistipes	COM193	-0.201075	0.439014	Normal	0.996169
Alistipes	COM193	-0.0012606	0.996169	Tumour	0.996169
Alistipes	COM261	0.727639	0.000930474	Normal	0.028815	**
Alistipes	COM261	-0.288111	0.262111	Tumour	0.879012
Alistipes	COM330	-0.286382	0.265112	Tumour	0.773992
Alistipes	COM330	-0.23539	0.363095	Normal	0.773992
Alistipes	COM465	-0.329267	0.196862	Tumour	0.791524
Alistipes	COM465	-0.160724	0.537741	Normal	0.878779
Alistipes	COM507	0.463029	0.061244	Normal	0.466664
Alistipes	COM507	-0.195347	0.45243	Tumour	0.687023
Alistipes	COM530	0.687383	0.00229582	Normal	0.0470643	*
Alistipes	COM530	-0.231276	0.371783	Tumour	0.772773
Alistipes	COM548	-0.110073	0.67408	Tumour	0.965778
Alistipes	COM548	-0.048721	0.852688	Normal	0.965778
Alistipes	COM732	-0.133088	0.610603	Normal	0.953619
Alistipes	COM732	-0.0616852	0.814065	Tumour	0.953619
Anaerotruncus	COM137	-0.0827737	0.75213	Normal	0.946935
Anaerotruncus	COM137	-0.0710122	0.786521	Tumour	0.946935
Anaerotruncus	COM150	-0.183319	0.481261	Normal	0.98335
Anaerotruncus	COM150	0.00498282	0.984857	Tumour	0.998126
Anaerotruncus	COM190	-0.110307	0.673423	Tumour	0.885809
Anaerotruncus	COM190	-0.103944	0.691363	Normal	0.885809
Anaerotruncus	COM193	-0.168589	0.517748	Tumour	0.996169
Anaerotruncus	COM193	-0.0827636	0.75216	Normal	0.996169
Anaerotruncus	COM261	-0.121036	0.643552	Tumour	0.879012
Anaerotruncus	COM261	-0.0760247	0.771815	Normal	0.879012
Anaerotruncus	COM330	-0.188877	0.467827	Normal	0.80374
Anaerotruncus	COM330	-0.140298	0.591218	Tumour	0.807998
Anaerotruncus	COM465	-0.167875	0.519549	Normal	0.878779
Anaerotruncus	COM465	-0.0251514	0.923666	Tumour	0.978454
Anaerotruncus	COM507	-0.118965	0.649279	Normal	0.79433
Anaerotruncus	COM507	-0.111578	0.669858	Tumour	0.79433
Anaerotruncus	COM530	-0.138638	0.595658	Tumour	0.772773
Anaerotruncus	COM530	0.0803527	0.759176	Normal	0.819111
Anaerotruncus	COM548	0.959132	1.25e-09	Tumour	5.14e-08	***
Anaerotruncus	COM548	0.0125852	0.961765	Normal	0.965778
Anaerotruncus	COM732	-0.148741	0.56885	Normal	0.953619
Anaerotruncus	COM732	-0.0730568	0.780514	Tumour	0.953619
Bacteroides	COM137	-0.151909	0.560551	Tumour	0.946935
Bacteroides	COM137	-0.0705049	0.788014	Normal	0.946935
Bacteroides	COM150	-0.159641	0.540521	Normal	0.98335
Bacteroides	COM150	0.00831774	0.974725	Tumour	0.998126
Bacteroides	COM190	0.488914	0.0464167	Tumour	0.634361
Bacteroides	COM190	0.35397	0.163345	Normal	0.832136
Bacteroides	COM193	-0.162648	0.532818	Normal	0.996169
Bacteroides	COM193	-0.0326137	0.90111	Tumour	0.996169
Bacteroides	COM261	0.710049	0.00140561	Normal	0.028815	*
Bacteroides	COM261	-0.240666	0.352119	Tumour	0.879012
Bacteroides	COM330	-0.210503	0.417386	Normal	0.80374
Bacteroides	COM330	-0.11605	0.657373	Tumour	0.819237
Bacteroides	COM465	-0.291898	0.255609	Tumour	0.791524
Bacteroides	COM465	-0.119599	0.647525	Normal	0.915466
Bacteroides	COM507	0.530712	0.0283926	Normal	0.388032
Bacteroides	COM507	0.0876816	0.737905	Tumour	0.840392
Bacteroides	COM530	0.702351	0.00166859	Normal	0.0470643	*
Bacteroides	COM530	-0.240753	0.351939	Tumour	0.772773
Bacteroides	COM548	-0.0542412	0.836198	Normal	0.965778
Bacteroides	COM548	-0.0404611	0.877467	Tumour	0.965778
Bacteroides	COM732	-0.0986436	0.706427	Normal	0.953619
Bacteroides	COM732	-0.0290523	0.911867	Tumour	0.977589
Bifidobacterium	COM137	-0.080341	0.75921	Normal	0.946935
Bifidobacterium	COM150	0.00637408	0.98063	Normal	0.998126
Bifidobacterium	COM190	0.373807	0.139393	Normal	0.832136
Bifidobacterium	COM193	0.118821	0.649678	Normal	0.996169
Bifidobacterium	COM261	-0.173661	0.505043	Normal	0.879012
Bifidobacterium	COM330	-0.115327	0.659386	Normal	0.819237
Bifidobacterium	COM465	0.414599	0.0979889	Normal	0.791524
Bifidobacterium	COM507	-0.00711598	0.978376	Normal	0.978376
Bifidobacterium	COM530	0.088097	0.736705	Normal	0.819111
Bifidobacterium	COM548	-0.082428	0.753135	Normal	0.965778
Bifidobacterium	COM732	-0.0846151	0.746784	Normal	0.953619
Christensenella	COM137	-0.0971548	0.710677	Tumour	0.946935
Christensenella	COM137	-0.0700279	0.789417	Normal	0.946935
Christensenella	COM150	-0.151951	0.56044	Tumour	0.98335
Christensenella	COM150	0.128251	0.623746	Normal	0.98335
Christensenella	COM190	0.134247	0.607469	Normal	0.832136
Christensenella	COM190	0.0559504	0.831106	Tumour	0.896719
Christensenella	COM193	0.215405	0.406368	Tumour	0.996169
Christensenella	COM193	-0.078963	0.763228	Normal	0.996169
Christensenella	COM261	-0.116937	0.654904	Normal	0.879012
Christensenella	COM261	-0.0763719	0.770799	Tumour	0.879012
Christensenella	COM330	-0.36775	0.146432	Normal	0.758982
Christensenella	COM330	0.0242042	0.926533	Tumour	0.974047
Christensenella	COM465	-0.247674	0.337837	Tumour	0.791524
Christensenella	COM465	0.0937573	0.720406	Normal	0.92302
Christensenella	COM507	-0.373997	0.139176	Normal	0.466664
Christensenella	COM507	-0.299419	0.242996	Tumour	0.622677
Christensenella	COM530	-0.189677	0.46591	Tumour	0.772773
Christensenella	COM530	-0.13957	0.593163	Normal	0.772773
Christensenella	COM548	0.0952465	0.716137	Tumour	0.965778
Christensenella	COM548	-0.0872624	0.739117	Normal	0.965778
Christensenella	COM732	-0.147112	0.573138	Normal	0.953619
Christensenella	COM732	-0.0999521	0.702698	Tumour	0.953619
Collinsella	COM137	0.122036	0.640792	Normal	0.946935
Collinsella	COM137	0.0822245	0.753727	Tumour	0.946935
Collinsella	COM150	-0.295194	0.250033	Tumour	0.98335
Collinsella	COM150	-0.0723561	0.782572	Normal	0.98335
Collinsella	COM190	-0.293786	0.252405	Tumour	0.832136
Collinsella	COM190	-0.200369	0.440657	Normal	0.832136
Collinsella	COM193	0.284491	0.26842	Normal	0.996169
Collinsella	COM193	0.0302314	0.908304	Tumour	0.996169
Collinsella	COM261	-0.207216	0.424861	Tumour	0.879012
Collinsella	COM261	0.0799846	0.760249	Normal	0.879012
Collinsella	COM330	0.379287	0.133229	Tumour	0.758982
Collinsella	COM330	0.0293754	0.91089	Normal	0.974047
Collinsella	COM465	0.102168	0.6964	Tumour	0.921045
Collinsella	COM465	0.0469281	0.858056	Normal	0.95264
Collinsella	COM507	0.351429	0.166602	Tumour	0.466664
Collinsella	COM507	0.176769	0.49733	Normal	0.703122
Collinsella	COM530	-0.251533	0.330116	Tumour	0.772773
Collinsella	COM530	0.218923	0.398557	Normal	0.772773
Collinsella	COM548	0.237886	0.357878	Normal	0.965778
Collinsella	COM548	0.0945795	0.718048	Tumour	0.965778
Collinsella	COM732	-0.0230918	0.929901	Normal	0.977589
Collinsella	COM732	-0.00328981	0.990002	Tumour	0.996057
Desulfovibrio	COM137	-0.113858	0.663483	Tumour	0.946935
Desulfovibrio	COM137	0.0612446	0.815372	Normal	0.946935
Desulfovibrio	COM150	0.190007	0.46512	Normal	0.98335
Desulfovibrio	COM150	-0.16092	0.537239	Tumour	0.98335
Desulfovibrio	COM190	-0.133725	0.60888	Normal	0.832136
Desulfovibrio	COM190	-0.0575523	0.826338	Tumour	0.896719
Desulfovibrio	COM193	0.462419	0.0616311	Tumour	0.996169
Desulfovibrio	COM193	0.00426981	0.987024	Normal	0.996169
Desulfovibrio	COM261	-0.263041	0.307708	Tumour	0.879012
Desulfovibrio	COM261	0.163653	0.530255	Normal	0.879012
Desulfovibrio	COM330	0.286827	0.264338	Normal	0.773992
Desulfovibrio	COM330	0.0599363	0.819254	Tumour	0.907822
Desulfovibrio	COM465	-0.417846	0.0951237	Tumour	0.791524
Desulfovibrio	COM465	-0.368563	0.145474	Normal	0.791524
Desulfovibrio	COM507	-0.211581	0.414949	Tumour	0.666112
Desulfovibrio	COM507	0.0611348	0.815697	Normal	0.88759
Desulfovibrio	COM530	-0.218156	0.400254	Tumour	0.772773
Desulfovibrio	COM530	-0.0842256	0.747914	Normal	0.819111
Desulfovibrio	COM548	-0.0703491	0.788472	Tumour	0.965778
Desulfovibrio	COM548	-0.0263053	0.920174	Normal	0.965778
Desulfovibrio	COM732	0.376743	0.136067	Normal	0.953619
Desulfovibrio	COM732	-0.107877	0.680254	Tumour	0.953619
Dialister	COM137	-0.0800135	0.760164	Tumour	0.946935
Dialister	COM137	0.0404014	0.877647	Normal	0.946935
Dialister	COM150	-0.127552	0.625654	Tumour	0.98335
Dialister	COM150	-0.0546303	0.835038	Normal	0.98335
Dialister	COM190	-0.169535	0.515367	Normal	0.832136
Dialister	COM190	-0.0770355	0.768858	Tumour	0.896719
Dialister	COM193	0.210915	0.416455	Tumour	0.996169
Dialister	COM193	0.0776465	0.767072	Normal	0.996169
Dialister	COM261	-0.148836	0.568599	Tumour	0.879012
Dialister	COM261	0.0504875	0.847405	Normal	0.927832
Dialister	COM330	0.622455	0.00761869	Normal	0.276982	*
Dialister	COM330	0.187773	0.470482	Tumour	0.80374
Dialister	COM465	-0.262753	0.308257	Tumour	0.791524
Dialister	COM465	-0.0166588	0.949402	Normal	0.978454
Dialister	COM507	0.265494	0.30305	Normal	0.624475
Dialister	COM507	0.0515289	0.844293	Tumour	0.88759
Dialister	COM530	-0.188751	0.468131	Normal	0.772773
Dialister	COM530	-0.155163	0.552083	Tumour	0.772773
Dialister	COM548	-0.0646856	0.805181	Tumour	0.965778
Dialister	COM548	-0.0173212	0.947392	Normal	0.965778
Dialister	COM732	0.416095	0.0966613	Normal	0.953619
Dialister	COM732	-0.0823172	0.753457	Tumour	0.953619
Intestinimonas	COM137	-0.101119	0.69938	Tumour	0.946935
Intestinimonas	COM137	-0.0147857	0.955085	Normal	0.964506
Intestinimonas	COM150	-0.124895	0.63293	Tumour	0.98335
Intestinimonas	COM150	0.10327	0.693272	Normal	0.98335
Intestinimonas	COM190	-0.331986	0.192969	Normal	0.832136
Intestinimonas	COM190	-0.182873	0.482348	Tumour	0.832136
Intestinimonas	COM193	-0.161256	0.536378	Normal	0.996169
Intestinimonas	COM193	-0.0943682	0.718654	Tumour	0.996169
Intestinimonas	COM261	-0.21414	0.409197	Tumour	0.879012
Intestinimonas	COM261	-0.00789371	0.976013	Normal	0.993677
Intestinimonas	COM330	-0.276236	0.283157	Tumour	0.773992
Intestinimonas	COM330	-0.143138	0.583654	Normal	0.807998
Intestinimonas	COM465	-0.282493	0.271943	Normal	0.791524
Intestinimonas	COM465	-0.150124	0.565219	Tumour	0.878779
Intestinimonas	COM507	-0.358756	0.157328	Normal	0.466664
Intestinimonas	COM507	-0.276388	0.282881	Tumour	0.624475
Intestinimonas	COM530	-0.18918	0.467101	Tumour	0.772773
Intestinimonas	COM530	0.0107519	0.967332	Normal	0.967332
Intestinimonas	COM548	0.643309	0.00533595	Tumour	0.109387	*
Intestinimonas	COM548	0.0465258	0.859262	Normal	0.965778
Intestinimonas	COM732	-0.086146	0.742347	Normal	0.953619
Intestinimonas	COM732	-0.0855708	0.744013	Tumour	0.953619
Megasphaera	COM137	-0.0962161	0.713361	Tumour	0.946935
Megasphaera	COM137	-0.0444762	0.865407	Normal	0.946935
Megasphaera	COM150	-0.20975	0.419092	Normal	0.98335
Megasphaera	COM150	-0.153517	0.556359	Tumour	0.98335
Megasphaera	COM190	-0.0753607	0.773759	Normal	0.896719
Megasphaera	COM190	0.01988	0.939633	Tumour	0.939633
Megasphaera	COM193	0.0533366	0.838896	Tumour	0.996169
Megasphaera	COM193	0.00277116	0.991578	Normal	0.996169
Megasphaera	COM261	-0.248279	0.336619	Normal	0.879012
Megasphaera	COM261	0.0020806	0.993677	Tumour	0.993677
Megasphaera	COM330	0.366347	0.148098	Normal	0.758982
Megasphaera	COM330	-0.000906512	0.997245	Tumour	0.997245
Megasphaera	COM465	0.229786	0.374959	Normal	0.809121
Megasphaera	COM465	0.1987	0.444552	Tumour	0.878779
Megasphaera	COM507	0.34842	0.170514	Tumour	0.466664
Megasphaera	COM507	0.210254	0.417951	Normal	0.666112
Megasphaera	COM530	-0.206583	0.42631	Normal	0.772773
Megasphaera	COM530	-0.187589	0.470924	Tumour	0.772773
Megasphaera	COM548	-0.0804	0.759038	Tumour	0.965778
Megasphaera	COM548	-0.0291684	0.911516	Normal	0.965778
Megasphaera	COM732	-0.147831	0.571243	Normal	0.953619
Megasphaera	COM732	-0.0989864	0.705449	Tumour	0.953619
Mitsuokella	COM137	-0.0982629	0.707513	Normal	0.946935
Mitsuokella	COM137	-0.0625	0.81165	Tumour	0.946935
Mitsuokella	COM150	-0.18913	0.467222	Normal	0.98335
Mitsuokella	COM150	-0.0997215	0.703355	Tumour	0.98335
Mitsuokella	COM190	-0.167241	0.521152	Normal	0.832136
Mitsuokella	COM190	-0.0860032	0.742761	Tumour	0.896719
Mitsuokella	COM193	-0.178182	0.493841	Tumour	0.996169
Mitsuokella	COM193	-0.0500726	0.848645	Normal	0.996169
Mitsuokella	COM261	-0.206386	0.426762	Normal	0.879012
Mitsuokella	COM261	-0.117256	0.65402	Tumour	0.879012
Mitsuokella	COM330	0.413337	0.0991191	Normal	0.758982
Mitsuokella	COM330	0.106653	0.683704	Tumour	0.824467
Mitsuokella	COM465	0.27752	0.280833	Normal	0.791524
Mitsuokella	COM465	0.261448	0.310754	Tumour	0.791524
Mitsuokella	COM507	0.381426	0.130875	Tumour	0.466664
Mitsuokella	COM507	0.155721	0.550634	Normal	0.728258
Mitsuokella	COM530	-0.199496	0.442692	Normal	0.772773
Mitsuokella	COM530	-0.12202	0.640836	Tumour	0.772773
Mitsuokella	COM548	-0.0621309	0.812744	Tumour	0.965778
Mitsuokella	COM548	-0.0494842	0.850405	Normal	0.965778
Mitsuokella	COM732	-0.124963	0.632742	Normal	0.953619
Mitsuokella	COM732	-0.0642995	0.806322	Tumour	0.953619
Morganella	COM137	0.183949	0.479728	Normal	0.946935
Morganella	COM137	-0.144867	0.579069	Tumour	0.946935
Morganella	COM150	0.325923	0.201721	Tumour	0.98335
Morganella	COM150	0.246634	0.339934	Normal	0.98335
Morganella	COM190	-0.172791	0.507212	Normal	0.832136
Morganella	COM190	0.0610143	0.816055	Tumour	0.896719
Morganella	COM193	-0.238004	0.357632	Tumour	0.996169
Morganella	COM193	0.0410871	0.875586	Normal	0.996169
Morganella	COM261	-0.282898	0.271226	Tumour	0.879012
Morganella	COM261	0.282481	0.271964	Normal	0.879012
Morganella	COM330	-0.125432	0.631456	Tumour	0.819237
Morganella	COM330	-0.0907081	0.729173	Normal	0.854174
Morganella	COM465	-0.0463796	0.8597	Normal	0.95264
Morganella	COM465	-0.00821441	0.975039	Tumour	0.978454
Morganella	COM507	0.622498	0.00761336	Tumour	0.156074	*
Morganella	COM507	-0.358749	0.157337	Normal	0.466664
Morganella	COM530	0.424523	0.0894206	Tumour	0.772773
Morganella	COM530	0.199302	0.443143	Normal	0.772773
Morganella	COM548	-0.176932	0.496927	Normal	0.965778
Morganella	COM548	-0.131002	0.616258	Tumour	0.965778
Morganella	COM732	0.215816	0.405451	Normal	0.953619
Morganella	COM732	-0.149038	0.568069	Tumour	0.953619
Negativibacillus	COM137	-0.118335	0.651025	Tumour	0.946935
Negativibacillus	COM137	0.048126	0.854469	Normal	0.946935
Negativibacillus	COM150	-0.253206	0.326801	Normal	0.98335
Negativibacillus	COM150	-0.150147	0.565161	Tumour	0.98335
Negativibacillus	COM190	-0.304019	0.235478	Normal	0.832136
Negativibacillus	COM190	-0.173705	0.504934	Tumour	0.832136
Negativibacillus	COM193	-0.130478	0.61768	Tumour	0.996169
Negativibacillus	COM193	0.0682687	0.7946	Normal	0.996169
Negativibacillus	COM261	-0.278081	0.279821	Normal	0.879012
Negativibacillus	COM261	-0.174225	0.503639	Tumour	0.879012
Negativibacillus	COM330	0.585621	0.0135113	Normal	0.276982
Negativibacillus	COM330	0.351425	0.166606	Tumour	0.758982
Negativibacillus	COM465	0.259589	0.314332	Normal	0.791524
Negativibacillus	COM465	0.2445	0.344263	Tumour	0.791524
Negativibacillus	COM507	0.414454	0.0981184	Tumour	0.466664
Negativibacillus	COM507	0.20829	0.422413	Normal	0.666112
Negativibacillus	COM530	-0.260988	0.311637	Normal	0.772773
Negativibacillus	COM530	-0.195182	0.45282	Tumour	0.772773
Negativibacillus	COM548	-0.114993	0.660315	Tumour	0.965778
Negativibacillus	COM548	0.0371024	0.887575	Normal	0.965778
Negativibacillus	COM732	0.153654	0.556003	Normal	0.953619
Negativibacillus	COM732	-0.041396	0.874657	Tumour	0.977589
Oscillibacter	COM137	-0.13343	0.609678	Tumour	0.946935
Oscillibacter	COM137	-0.0824159	0.75317	Normal	0.946935
Oscillibacter	COM150	0.239011	0.35554	Normal	0.98335
Oscillibacter	COM150	-0.139818	0.592501	Tumour	0.98335
Oscillibacter	COM190	-0.285851	0.26604	Normal	0.832136
Oscillibacter	COM190	-0.191233	0.462191	Tumour	0.832136
Oscillibacter	COM193	-0.225186	0.384855	Normal	0.996169
Oscillibacter	COM193	0.0122395	0.962814	Tumour	0.996169
Oscillibacter	COM261	-0.299738	0.24247	Tumour	0.879012
Oscillibacter	COM261	-0.111705	0.669504	Normal	0.879012
Oscillibacter	COM330	-0.156977	0.547385	Normal	0.807998
Oscillibacter	COM330	-0.148805	0.568681	Tumour	0.807998
Oscillibacter	COM465	-0.298831	0.243967	Normal	0.791524
Oscillibacter	COM465	-0.138957	0.594804	Tumour	0.878779
Oscillibacter	COM507	-0.368684	0.145331	Normal	0.466664
Oscillibacter	COM507	-0.269507	0.295523	Tumour	0.624475
Oscillibacter	COM530	-0.25278	0.327643	Tumour	0.772773
Oscillibacter	COM530	-0.12938	0.620669	Normal	0.772773
Oscillibacter	COM548	0.542458	0.0244641	Tumour	0.334343
Oscillibacter	COM548	-0.0251432	0.92369	Normal	0.965778
Oscillibacter	COM732	-0.227291	0.380308	Normal	0.953619
Oscillibacter	COM732	-0.12939	0.62064	Tumour	0.953619
Parabacteroides	COM137	0.151134	0.562575	Normal	0.946935
Parabacteroides	COM137	-0.142581	0.585135	Tumour	0.946935
Parabacteroides	COM150	-0.216005	0.40503	Tumour	0.98335
Parabacteroides	COM150	-0.085506	0.744201	Normal	0.98335
Parabacteroides	COM190	0.730204	0.000873903	Tumour	0.03583	**
Parabacteroides	COM190	0.601709	0.0106069	Normal	0.217442
Parabacteroides	COM193	-0.1913	0.46203	Normal	0.996169
Parabacteroides	COM193	0.169786	0.514737	Tumour	0.996169
Parabacteroides	COM261	0.291101	0.256968	Normal	0.879012
Parabacteroides	COM261	0.00296593	0.990986	Tumour	0.993677
Parabacteroides	COM330	-0.322627	0.206586	Normal	0.770003
Parabacteroides	COM330	-0.23032	0.373818	Tumour	0.773992
Parabacteroides	COM465	-0.350433	0.16789	Normal	0.791524
Parabacteroides	COM465	-0.242915	0.347498	Tumour	0.791524
Parabacteroides	COM507	0.359065	0.156945	Normal	0.466664
Parabacteroides	COM507	0.05319	0.839334	Tumour	0.88759
Parabacteroides	COM530	0.292847	0.253996	Normal	0.772773
Parabacteroides	COM530	-0.278363	0.279313	Tumour	0.772773
Parabacteroides	COM548	0.247912	0.337356	Tumour	0.965778
Parabacteroides	COM548	0.0238899	0.927485	Normal	0.965778
Parabacteroides	COM732	-0.207088	0.425154	Normal	0.953619
Parabacteroides	COM732	-0.146686	0.57426	Tumour	0.953619
Prevotella	COM137	-0.128833	0.622159	Tumour	0.946935
Prevotella	COM137	-0.07338	0.779566	Normal	0.946935
Prevotella	COM150	-0.256079	0.321153	Normal	0.98335
Prevotella	COM150	-0.171193	0.511206	Tumour	0.98335
Prevotella	COM190	-0.235582	0.362691	Normal	0.832136
Prevotella	COM190	-0.153238	0.557085	Tumour	0.832136
Prevotella	COM193	0.672344	0.00310823	Tumour	0.127437	*
Prevotella	COM193	0.263198	0.307408	Normal	0.996169
Prevotella	COM261	-0.233453	0.367171	Tumour	0.879012
Prevotella	COM261	-0.216567	0.40378	Normal	0.879012
Prevotella	COM330	0.522628	0.0313666	Normal	0.428677
Prevotella	COM330	0.148517	0.569437	Tumour	0.807998
Prevotella	COM465	-0.181541	0.485598	Tumour	0.878779
Prevotella	COM465	-0.00709031	0.978454	Normal	0.978454
Prevotella	COM507	0.381772	0.130497	Normal	0.466664
Prevotella	COM507	0.212964	0.411836	Tumour	0.666112
Prevotella	COM530	-0.252607	0.327985	Tumour	0.772773
Prevotella	COM530	-0.202231	0.436333	Normal	0.772773
Prevotella	COM548	-0.123451	0.636896	Tumour	0.965778
Prevotella	COM548	-0.057689	0.825931	Normal	0.965778
Prevotella	COM732	-0.136714	0.600823	Tumour	0.953619
Prevotella	COM732	0.0647341	0.805037	Normal	0.953619
Pseudoflavonifractor	COM137	-0.185751	0.475362	Normal	0.946935
Pseudoflavonifractor	COM137	-0.184908	0.477403	Tumour	0.946935
Pseudoflavonifractor	COM150	-0.225025	0.385205	Tumour	0.98335
Pseudoflavonifractor	COM150	0.0388206	0.882403	Normal	0.998126
Pseudoflavonifractor	COM190	-0.247206	0.338778	Tumour	0.832136
Pseudoflavonifractor	COM190	-0.246915	0.339366	Normal	0.832136
Pseudoflavonifractor	COM193	0.145545	0.577274	Tumour	0.996169
Pseudoflavonifractor	COM193	-0.126988	0.627196	Normal	0.996169
Pseudoflavonifractor	COM261	-0.454465	0.0668473	Normal	0.879012
Pseudoflavonifractor	COM261	-0.394032	0.117586	Tumour	0.879012
Pseudoflavonifractor	COM330	0.37458	0.138512	Normal	0.758982
Pseudoflavonifractor	COM330	0.201144	0.438853	Tumour	0.80374
Pseudoflavonifractor	COM465	-0.105868	0.685921	Tumour	0.921045
Pseudoflavonifractor	COM465	0.0643741	0.806102	Normal	0.95264
Pseudoflavonifractor	COM507	0.108647	0.678086	Normal	0.79433
Pseudoflavonifractor	COM507	-0.0109451	0.966745	Tumour	0.978376
Pseudoflavonifractor	COM530	-0.405373	0.106467	Normal	0.772773
Pseudoflavonifractor	COM530	-0.33047	0.195133	Tumour	0.772773
Pseudoflavonifractor	COM548	0.162069	0.534296	Tumour	0.965778
Pseudoflavonifractor	COM548	0.0112634	0.965778	Normal	0.965778
Pseudoflavonifractor	COM732	-0.217817	0.401004	Normal	0.953619
Pseudoflavonifractor	COM732	-0.121804	0.64143	Tumour	0.953619
Pseudomonas	COM137	-0.0985574	0.706673	Tumour	0.946935
Pseudomonas	COM137	-0.0757117	0.772731	Normal	0.946935
Pseudomonas	COM150	0.872253	5e-06	Tumour	0.000204856	***
Pseudomonas	COM150	0.000616494	0.998126	Normal	0.998126
Pseudomonas	COM190	0.310702	0.224822	Normal	0.832136
Pseudomonas	COM190	-0.180996	0.486932	Tumour	0.832136
Pseudomonas	COM193	-0.10657	0.683941	Tumour	0.996169
Pseudomonas	COM193	-0.0732077	0.780071	Normal	0.996169
Pseudomonas	COM261	-0.0964359	0.712732	Tumour	0.879012
Pseudomonas	COM261	0.0911705	0.727841	Normal	0.879012
Pseudomonas	COM330	-0.262569	0.308609	Normal	0.773992
Pseudomonas	COM330	0.151967	0.560398	Tumour	0.807998
Pseudomonas	COM465	0.513346	0.0350701	Tumour	0.791524
Pseudomonas	COM465	0.477049	0.0528327	Normal	0.791524
Pseudomonas	COM507	0.758886	0.000412246	Tumour	0.0169021	**
Pseudomonas	COM507	-0.264664	0.304622	Normal	0.624475
Pseudomonas	COM530	-0.14753	0.572036	Normal	0.772773
Pseudomonas	COM530	-0.0680992	0.7951	Tumour	0.835874
Pseudomonas	COM548	-0.0678343	0.795881	Normal	0.965778
Pseudomonas	COM548	-0.0346625	0.894929	Tumour	0.965778
Pseudomonas	COM732	-0.101248	0.699011	Tumour	0.953619
Pseudomonas	COM732	-0.00129731	0.996057	Normal	0.996057
Rhodococcus	COM137	-0.0625	0.81165	Tumour	0.946935
Rhodococcus	COM137	-0.0116825	0.964506	Normal	0.964506
Rhodococcus	COM150	-0.0531526	0.839445	Tumour	0.98335
Rhodococcus	COM150	0.0277121	0.915919	Normal	0.998126
Rhodococcus	COM190	0.286453	0.264989	Normal	0.832136
Rhodococcus	COM190	-0.146315	0.575241	Tumour	0.832136
Rhodococcus	COM193	-0.0818869	0.754709	Normal	0.996169
Rhodococcus	COM193	-0.018188	0.944764	Tumour	0.996169
Rhodococcus	COM261	-0.171682	0.509984	Tumour	0.879012
Rhodococcus	COM261	0.134452	0.606915	Normal	0.879012
Rhodococcus	COM330	-0.326178	0.201348	Normal	0.770003
Rhodococcus	COM330	-0.233135	0.367842	Tumour	0.773992
Rhodococcus	COM465	0.391877	0.119787	Normal	0.791524
Rhodococcus	COM465	-0.0627848	0.810807	Tumour	0.95264
Rhodococcus	COM507	-0.348254	0.170731	Normal	0.466664
Rhodococcus	COM507	-0.167205	0.521242	Tumour	0.712363
Rhodococcus	COM530	-0.123769	0.636021	Normal	0.772773
Rhodococcus	COM530	-0.12202	0.640836	Tumour	0.772773
Rhodococcus	COM548	-0.111033	0.671387	Tumour	0.965778
Rhodococcus	COM548	0.0142298	0.956772	Normal	0.965778
Rhodococcus	COM732	-0.0642995	0.806322	Tumour	0.953619
Rhodococcus	COM732	0.0379679	0.884969	Normal	0.977589
Succinivibrio	COM137	-0.0650219	0.804186	Tumour	0.946935
Succinivibrio	COM137	-0.0424454	0.871504	Normal	0.946935
Succinivibrio	COM150	0.127161	0.626723	Normal	0.98335
Succinivibrio	COM150	-0.0684315	0.79412	Tumour	0.98335
Succinivibrio	COM190	0.0409496	0.875999	Tumour	0.920922
Succinivibrio	COM190	-0.030877	0.906354	Normal	0.929012
Succinivibrio	COM193	0.436466	0.0798418	Tumour	0.996169
Succinivibrio	COM193	-0.0185474	0.943674	Normal	0.996169
Succinivibrio	COM261	-0.220679	0.394689	Normal	0.879012
Succinivibrio	COM261	-0.174029	0.504126	Tumour	0.879012
Succinivibrio	COM330	-0.228572	0.377557	Normal	0.773992
Succinivibrio	COM330	0.0681594	0.794922	Tumour	0.905328
Succinivibrio	COM465	-0.179405	0.490832	Tumour	0.878779
Succinivibrio	COM465	-0.136967	0.600142	Normal	0.878779
Succinivibrio	COM507	-0.222595	0.390493	Normal	0.666112
Succinivibrio	COM507	-0.138113	0.597066	Tumour	0.764991
Succinivibrio	COM530	-0.124488	0.634045	Tumour	0.772773
Succinivibrio	COM530	-0.0305971	0.907199	Normal	0.929879
Succinivibrio	COM548	-0.0979481	0.708411	Normal	0.965778
Succinivibrio	COM548	0.0290305	0.911933	Tumour	0.965778
Succinivibrio	COM732	-0.166445	0.523165	Normal	0.953619
Succinivibrio	COM732	-0.0668941	0.798655	Tumour	0.953619
